# Supplementary material for: Gas exchange, vine performance and modulation of secondary metabolism in Vitis vinifera L. cv Barbera following long-term nitrogen deficit
Source: Planta. 2021 Feb 22;253(3):73. doi: 10.1007/s00425-021-03590-8 (PMC7897622; doi:10.1007/s00425-021-03590-8)
Supplement: Supplementary file 1 — Supplementary file1 (XLSX 1680 KB) [file 425_2021_3590_MOESM1_ESM.xlsx]

## Sheet: FigureS1_Weather
Figure S1. Daily maximum (red line), mean (green line), and minimum (blue line) air temperature for 1 April to 30 Sept recorded in 2018 at a weather station near the experimental center. Histograms show daily rainfall, DOY, day of year.

## Sheet: TableS1_Soil Properties
Table S1. Characterization of the chemical-physical properties of the soil.
pHH2O	8235
Total carbonates (%)	32.5
Organic matter (%)	0.825
Organic carbon (%)	0.48
Total nitrogen (g/kg)	0.615
CEC (meq/100g)	14.35
Sand (%)	51
Silt (%)	32.5
Clay (%)	16.5
Available P (ppm)	23
Available P2O5 (ppm)	53
Exchangeable K+ (ppm)	77
Exchangeable K2O (ppm)	92.5
Exchangeable Na+ (ppm)	45.5
Exchangeable Ca2+ (ppm)	2392.5
Exchangeable Mg2+ (ppm)	426
Soluble Cl- (ppm)	22
Soluble K+ (ppm)	5.7
Soluble Na+ (ppm)	17.1
Soluble Ca2+ (ppm)	55.25
Soluble Mg2+ (ppm)	18.25

## Sheet: TableS2_ Flavonol and Anthocyan
Table S2. Skin flavonol and anthocyanins concentration in berries of Barbera vines that, starting from 2017 and until the trial year (2018), were subjected to N supply (N+) or received no N supply (N0).
	Myricetin 3-O-glucoside	Quercetin 3-O-glucuronide	Quercetin 3-O-glucoside	Myricetin	Kaempferol 3-O-glucoside	Delphinidin 3-O-glucoside	Cyanidin 3-O-glucoside	Petunidin 3-O-glucoside	Peonidin 3-O-glucoside	Malvidin 3-O-glucoside	Acylated	Coumarated
	(mg/g)	(mg/g)	(mg/g)	(mg/g)	(mg/g)	(mg/g)	(mg/g)	(mg/g)	(mg/g)	(mg/g)	(mg/g)	(mg/g)
N+	0.028	0.322	0.238	0.05	0.027	0.082	0.82	0.191	1.022	1.229	0.824	0.679
N0	0.219	0.632	0.88	0.116	0.066	0.76	3.165	1	2.727	3.214	1.899	1.136
F-prob	ns	**	*	*	*	**	**	**	**	**	**	ns

## Sheet: TableS3_Dataset Plantcyc
Compound	N+	N+	N+	N+	N+	N+	N0	N0	N0	N0	N0	N0	N+	N+	N+	N+	N+	N+	N0	N0	N0	N0	N0	N0	N+	N+	N+	N+	N+	N+	N0	N0	N0	N0	N0	N0	Annotations	CompositeSpectrum	Retention Time
ferric biliverdine-IX &alpha;	6130147	6222861	6090315	6359944	6442869	6294414	7098330	7151923	6691948	6094495	7003690	7028299	7425666	6970462	7211770	7091364	7497797	7456554	5285112	5140488	4653502	4914261	5170935	5170033	5345704	5469445	6472589	6145766	5691363	5510776	5204293	5190198	5012831	5533340	5867124	5004600	CPD-19721 [ C33 H30 Fe N4 O6, tgt=62.67, overall=62.67 ]	(633.14136, 19681.05)(634.1452, 4989.0166)(635.14734, 161.41501)(636.7568, 2849.86)(634.145, 6407.28)(635.1494, 145.03)(617.14734, 99157.78)(618.1506, 30173.357)(619.15485, 5944.2637)(620.15765, 189.1291)	9.5445
3-phenylpropionaldoxime	687942	230645	543280	308812	1	878325	170677	214953	179075	297111	380080	248181	344704	352660	187812	1	1	807519	94113	1	1138013	1	656922	182170	251568	555900	267038	93694	370293	139846	1845873	244690	341781	249391	312786	1	CPD-12328 [ C9 H11 N O, tgt=52.55, overall=52.55 ]	(152.53714, 4302.318)(153.92863, 4314.585)(154.0962, 6276.64)(133.17863, 4224.603)(136.08665, 14462.827)(151.09421, 2440.6333)(134.45152, 3325.8257)(169.62561, 5426.2363)(172.133, 676.35)(150.97989, 6668.7256)(152.11678, 12175.36)(173.07773, 47684.56)(174.07994, 3679.5083)(175.0793, 181.23)(155.0681, 561.9)	6.2716
vomilenine	2569846	986266	3198791	693662	925009	870905	58300000	54300000	54000000	1	66200000	65200000	50200000	48300000	48900000	49700000	50400000	50300000	3032919	33200000	38600000	47700000	39800000	40000000	3327574	53400000	1	646097	753590	3787500	64200000	3988829	3307993	2091900	64500000	61300000	VOMILENINE [ C21 H22 N2 O3, tgt=71.38, overall=71.38 ]	(354.9507, 328490.5)(333.21863, 207299.61)(334.1061, 48281.79)(335.15826, 10570.353)(336.16144, 415.58997)(354.89844, 12210.199)(356.1871, 4943.351)(369.83783, 20700.986)(372.20972, 11053.782)(350.3607, 6068.8716)(351.1782, 1289.2084)(375.15842, 16001.803)(375.71414, 4877.9126)(375.1474, 768.305)(357.09204, 114431.79)(358.15347, 26092.707)	6.63618
(4<i>S</i>)-2,3-dehydro-leucocyanidin	19700000	19800000	19100000	19700000	19300000	18600000	19400000	19000000	18400000	17000000	21500000	22600000	7342058	6985085	7895719	7907630	8586206	8550527	7962531	8392321	7888030	7918564	9025791	8967414	13900000	14600000	10900000	10600000	15500000	15400000	12000000	11800000	14100000	13400000	15700000	16200000	CPD-19726 [ C15 H12 O7, tgt=98.83, overall=98.83 ]	(304.89114, 1418.8062)(305.0578, 510.6)(305.06757, 321.33603)(287.0547, 124828.25)(288.05823, 20433.664)(289.06543, 2485.428)(327.10553, 2123.4756)	9.947
(<i>22R,23R</i>)-28-homobrassinolide 22-sulfate	197000000	196000000	104000000	101000000	51400000	96300000	71400000	31900000	54800000	24600000	70100000	71500000	83100000	83300000	81300000	81100000	87300000	85200000	32800000	21000000	42100000	49200000	52700000	33800000	70300000	79500000	58900000	59000000	83800000	85300000	55900000	87500000	73100000	71800000	75500000	49500000	CPD-11826 [ C29 H49 O9 S, tgt=67.64, overall=67.64 ]	(577.2817, 13163.375)(578.50287, 6570.464)(579.2247, 8122.9844)(579.3176, 6193.105)(574.9637, 1446.4894)(579.3153, 8559.86)(559.3086, 406059.06)(560.3121, 114539.35)(592.005, 3348.7644)(592.6261, 1114.7192)(593.33636, 470.57248)(578.82336, 226.94525)(574.3456, 61.19)(597.407, 732.956)(599.3084, 198.905)(578.5335, 983.25244)	12.136
(4<i>S</i>)-2,3-dehydroleucopelargonidin	2169703	2255978	1389241	2095574	2133334	2150167	788471	790269	757250	776921	792509	789894	1025290	1037717	1035340	1034022	1144194	1111961	704429	715524	697180	712705	698745	691696	1798080	1785652	929018	929798	1949867	1945505	754392	759318	1811837	759769	723166	735330	CPD-19725 [ C15 H10 O6, tgt=71.49, overall=71.49 ]	(286.04526, 19676.738)(287.04675, 3857.4402)(288.0443, 725.2143)(304.07944, 12262.734)(290.37454, 6222.215)(291.0843, 19427.43)(309.04077, 739.62335)	1.4975
(<i>22R,23R</i>)-28-homocastasterone	76100000	1	69900000	69300000	65200000	71300000	77300000	35400000	36600000	76200000	76600000	29700000	24100000	38900000	26600000	82000000	76500000	80600000	9591729	17600000	59200000	14200000	40100000	35700000	20500000	13300000	13400000	22900000	1	4407483	1	8671590	28900000	22300000	28000000	19600000	CPD-11827 [ C29 H50 O5, tgt=83.26, overall=83.26 ]	(480.5473, 6756.4375)(481.94855, 2837.1128)(484.3846, 9431.84)(460.35367, 25649.02)(461.35635, 11760.11)(462.35526, 1187.8809)(482.91458, 4684.5967)(461.6119, 12558.173)(462.61588, 3854.4385)(498.62347, 14223.09)(500.40436, 1741.858)(501.40695, 562.385)(478.99756, 3880.6)(481.89755, 3653.19)(482.9037, 2224.69)(483.44, 11398.068)(484.65707, 4632.7007)(487.35748, 10168.285)(488.36224, 41354.836)(48…	29.2016
(-)-jasmonoyl-1-aminocyclopropane-1 carboxylate	1642673	1293155	3527195	3609296	3219935	1288345	4879387	1	5072418	4685469	5059999	4612457	3516946	3489915	3324518	1254975	1	3451319	5758818	1	5646575	5609063	5616043	5493966	3032801	1	1	1	3625686	3353549	6538656	6269740	6135216	5446494	5325781	5312216	CPD-19728 [ C16 H22 N O4, tgt=64.86, overall=64.86 ]	(297.03705, 1411.0317)(275.14627, 13906.431)(278.9594, 8520.527)(279.1604, 8965.903)(310.1884, 247.29582)(311.2037, 265.17)(296.1857, 80.72)(315.1413, 55379.87)(316.14456, 8303.264)(299.6398, 249.65)	7.9488
L-dopa	669433	652665	708602	655177	681114	721529	555126	511738	470375	486771	592641	571980	777564	748710	758448	718515	727065	761886	781680	734777	671711	665403	696575	664853	669503	686693	722759	720463	650009	696269	821599	783607	739330	700594	778685	761717	L-DIHYDROXY-PHENYLALANINE [ C9 H11 N O4, tgt=71.40, overall=71.40 ]	(198.07411, 20106.715)(184.0718, 3619.846)(217.10478, 142948.52)(218.10786, 15175.991)(220.11763, 1806.7842)(198.09633, 16253.066)(199.09724, 1259.505)(203.05278, 123097.164)	2.479
(<i>22R,23R</i>)-28-homocastasterone 22-O-sulfate	17600000	16900000	17700000	16700000	16700000	5134342	11000000	11300000	7865941	50800000	199000000	8937869	3184273	32000000	14200000	13700000	13000000	13200000	97400000	3221892	5434833	596359	1	26800000	1054243	38100000	9156188	8262805	12100000	1463159	12400000	1427985	1119676	9983977	9956529	1166292	CPD-11828 [ C29 H49 O8 S, tgt=68.97, overall=68.97 ]	(561.699, 180552.66)(561.6711, 95677.62)(561.4474, 196685.34)(562.3276, 64883.87)(563.3291, 21979.895)(541.2981, 36392.66)(542.3018, 10066.25)(543.3131, 19910.97)(544.3172, 4122.08)(560.3241, 448.825)(543.3138, 201106.56)(544.3171, 57618.953)(545.326, 43870.27)(546.3269, 13547.15)(575.78357, 2548.8892)(577.6797, 573.81)(580.3556, 171.23001)(559.1405, 503.00797)(561.3407, 786.30237)(563.3502, 2838…	14.0376
(<i>22R,23R</i>)-28-homobrassinolide	74000000	87500000	26000000	87400000	80500000	82300000	11500000	19500000	10300000	12300000	13100000	14500000	32800000	32800000	76500000	83300000	25500000	103000000	7417448	8957690	7817100	10900000	4604812	9784603	1	19200000	1	20100000	21600000	18600000	51200000	14200000	13200000	8119995	11600000	1	CPDQT-326 [ C29 H50 O6, tgt=70.79, overall=70.79 ]	(499.55594, 13523.943)(500.3762, 19907.19)(480.99863, 10879.612)(482.36777, 13450.119)(500.1942, 14846.615)(481.31375, 6546.7354)(481.97397, 8195.271)(479.3785, 151.82)(515.44104, 3735.2822)(498.42838, 18473.385)(499.39957, 542.294)(517.9957, 4120.452)(518.8571, 1366.5084)(519.35803, 447.07498)(499.33945, 1784.0265)	25.1957
(indol-3-yl)acetyl-<i>myo</i>-inositol L-arabinoside	971674	1362285	2694586	13700000	118000000	123000000	1979036	7044519	5235214	5539634	64900000	79400000	3740478	108000000	6967926	1205062	1780051	729515	1170757	1317111	465451	16800000	8191475	1068009	2362764	2163343	1537694	1629871	412722	9815291	1054034	2327932	1528956	1127833	474294	3554326	INDOL-YLACETYL-MYO-INOSITOL-ARABINOSIDE [ C21 H27 N O11, tgt=63.72, overall=63.72 ]	(470.30444, 23489.844)(470.15732, 4663.5674)(471.1543, 177.34999)(454.67645, 12595.638)(456.5617, 5785.147)(457.1626, 10418.771)(470.16763, 40240.67)(455.69766, 9670.592)(456.25626, 2600.151)(487.3843, 16319.236)(488.2024, 3780.1882)(471.652, 172916.36)(472.65308, 40355.094)(473.28055, 33213.516)(474.20023, 7814.7305)(475.1902, 21006.95)(496.72656, 3937.7317)(479.152, 8916.773)(480.15756, 572.513…	7.99447
&alpha;-hydroxyheme	1458624	1399387	1435493	1440516	1353761	1370772	1284753	1353971	1188448	1199367	1283523	1222987	1701517	1635779	1704631	1589725	1743887	1678128	1031336	1022223	987584	975961	1044626	1083486	1060830	1108905	1075144	1077529	1211776	1222833	1087447	1054604	1072382	1032532	1272713	1236957	CPD-19720 [ C34 H30 Fe N4 O5, tgt=50.25, overall=50.25 ]	(611.1604, 59181.105)(633.1425, 145434.11)(634.1458, 42787.734)	8.712
hydroxy-&beta;-zeacarotene	27100000	22300000	16800000	25500000	29600000	1	1	1	27200000	28200000	27500000	23600000	28100000	27800000	21100000	30000000	27700000	33300000	11500000	16800000	23600000	16700000	32600000	21700000	20300000	1252082	1271797	12700000	8030440	19100000	25400000	29300000	18500000	8679316	22900000	2939817	CPD-7420 [ C40 H58 O, tgt=70.13, overall=70.13 ]	(556.05786, 7884.0117)(540.156, 54414.703)(541.2884, 36405.426)(542.09717, 17698.97)(542.4589, 11001.02)(555.76306, 6999.4375)(540.1224, 29565.889)(540.9533, 58315.508)(541.9573, 20604.414)(573.48706, 56488.098)(574.4896, 23698.455)(575.50024, 21240.824)(576.4992, 10326.936)(558.6762, 15254.756)(559.6782, 7728.975)(579.9451, 293.91998)(581.4484, 1348.13)(582.4459, 1863.73)(561.22046, 8168.0435)	29.5783
decylglucoside	1870694	1777146	1774628	463767	668952	1573176	1287442	1273849	972180	198255	551641	717956	1519008	1791150	2024363	1985581	2402471	2465224	462909	917539	506856	601679	1	431589	1198670	1589999	791368	707693	1418954	1641370	1226035	1236254	691766	667900	703961	764109	CPD-13471 [ C16 H32 O6, tgt=79.75, overall=79.75 ]	(324.42838, 1147.012)(307.2246, 938.73)(324.23773, 1448.3456)(307.2273, 26811.908)(308.22983, 5369.0166)(340.49164, 8265.463)(340.87357, 1849.2915)(341.26477, 4769.8716)(321.8763, 7549.823)(322.24515, 937.9001)(347.2192, 6828.1465)(348.22162, 832.1475)(325.83072, 11509.153)(328.70743, 3747.8665)(330.21585, 2482.77)	21.2217
pinosylvin monomethylether	4105574	1	1	3797757	3514229	3324628	9100104	1	10800000	10400000	1	10200000	2891186	3125612	3199718	3006250	3190729	3243385	212409	241379	427789	427139	319366	1	1	1	1	4538506	344248	1	356672	1	396057	1	529339	1	CPD-6964 [ C15 H14 O2, tgt=61.51, overall=61.51 ]	(228.35577, 1608.8362)(229.10664, 3120.8232)(230.1121, 214.21)(230.82579, 13364.617)(231.65161, 7787.024)(232.11848, 2586.0027)(209.89908, 1346.8561)(245.13623, 10617.51)(246.13696, 196.66333)(226.12329, 14538.808)(227.12712, 3571.2646)(249.81831, 2395.3735)(233.08627, 2879.6912)	8.24917
GDP	88372	94144	1	93397	1	99126	1	1	1	1	1	1	1	91399	1	1	1	92351	1	1	1	1	1	1	1	1	1	1	1	1	1	1	1	1	1	1	GDP [ C10 H12 N5 O11 P2, tgt=29.03, overall=29.03 ]	(444.98422, 5911.7563)(445.98483, 2194.5168)(446.9783, 493.46)	1.489
9'-<i>cis</i>-neoxanthin	51000000	50800000	49700000	49900000	46900000	53800000	47800000	24800000	28300000	25000000	19400000	53500000	43000000	1	16300000	47600000	1	44900000	5220695	1	30400000	23300000	20800000	13300000	24000000	25300000	1	50000000	1	44100000	67100000	59400000	45400000	44400000	45500000	58000000	CPD-7424 [ C40 H56 O4, tgt=97.30, overall=97.30 ]	(600.4127, 136147.95)(601.41943, 66020.0)(601.421, 59306.227)(602.42773, 21015.184)(583.41406, 188753.89)(584.41754, 80953.695)(585.4223, 22194.4)(619.0584, 184.55199)(606.45966, 286.00714)(629.22986, 4458.834)(629.42554, 5505.09)(610.0121, 2459.21)	25.8088
dihydropinosylvin	506098	579464	539787	555149	527205	535529	450759	484145	451663	485459	442985	496967	1	556949	505009	571228	594044	515876	472900	383925	154440	137677	458798	445019	467002	435221	460019	465312	517900	161451	441268	468805	237331	458917	508166	511838	CPD-6963 [ C14 H14 O2, tgt=85.57, overall=85.57 ]	(217.13321, 293542.6)(218.10837, 28378.656)(219.11086, 3871.1453)(199.09526, 569.455)(215.10588, 6331.605)(201.11049, 8135.2935)(237.14761, 448.50995)(215.06853, 53947.457)(216.1298, 7894.3286)	17.208
acenaphthenequinone	148440	43154	72607	1	62905	1	53104	1	100746	1	36561	82879	72542	75240	102107	90814	109704	1	79067	61307	85750	1	59654	102753	1	40158	61425	70553	80137	81285	26768	1	1	1	62613	67225	ACENAPHTHENEQUINONE [ C12 H6 O2, tgt=47.51, overall=47.51 ]	(187.0506, 5187.6143)(164.0232, 5989.7)(169.04623, 12977.792)(201.0735, 761.43335)	31.9255
methyl gibberellin A<sub>9</sub>	2189690	2175430	1	1798987	1	2011563	1	1	1	1	1	3323914	2312689	1	1554715	1	1	1	2977260	2113945	1	2922075	1	1	1	1	1	1	1	1	1	2617249	1	1	451678	1	CPD-12331 [ C20 H26 O4, tgt=82.58, overall=82.58 ]	(332.90204, 30891.557)(334.19214, 3868.2686)(314.9781, 8475.162)(315.84726, 4081.6833)(333.92316, 37175.24)(316.6898, 5414.15)(350.40448, 4606.235)(352.23172, 1946.6017)(353.23096, 439.34998)(331.20773, 37505.656)(333.7158, 7431.7476)(355.74927, 63900.74)(357.18515, 41247.246)(358.18912, 7731.043)	15.0579
verdoheme	3692304	3732630	11400000	11600000	2650932	11900000	1558014	13600000	12800000	12200000	13200000	13200000	13300000	2764584	13200000	13100000	2999911	2848426	1094668	1193842	1317476	1665182	1272899	1227428	1891000	1998474	1925544	1953492	2343022	2518611	1	2551602	2098814	1872584	2029872	2062379	CPD-19719 [ C33 H29 Fe N4 O5, tgt=62.77, overall=62.77 ]	(617.14746, 110269.43)(618.1508, 33660.58)(619.1552, 5736.5845)(620.1567, 197.33665)(616.1765, 72305.02)(617.1795, 29466.023)(618.1822, 5442.1255)(619.185, 493.395)	17.9227
methyl gibberellin A<sub>4</sub>	2887206	2818657	3019997	3117986	3045100	2685838	8907457	10300000	12200000	12000000	10000000	9784935	4590972	4683040	3893538	2945827	11300000	2353906	13100000	12500000	12100000	1	11900000	12300000	8017417	1156833	27700000	16300000	22400000	2085630	7829154	10600000	12700000	26100000	13400000	13600000	CPD-12332 [ C20 H26 O5, tgt=71.43, overall=71.43 ]	(348.7016, 14607.844)(350.18515, 1199.235)(330.3854, 97595.14)(332.17545, 30240.697)(333.18335, 14421.234)(349.24728, 49218.2)(348.18747, 16541.14)(332.8543, 28848.182)(334.19208, 5474.9644)(364.21063, 1970.155)(350.45062, 15323.449)(351.2191, 6979.81)(371.57312, 44093.984)(373.54352, 181558.95)(374.1849, 76394.1)(354.9859, 467075.25)(355.67365, 63058.86)	10.8579
(+)-<i>epi</i>-&beta;-santalene	595590	573128	615694	633442	482181	603242	1	1	1	1	1	1	339080	311955	259967	305540	319310	309215	1	1	1	1	1	1	1	1	1	1	1	421193	1	1	1	1	1	1	CPD-13475 [ C15 H24, tgt=79.40, overall=79.40 ]	(205.19485, 12865.785)(206.19788, 1224.4059)(227.1773, 1434.645)	27.3568
methyl gibberellin A<sub>20</sub>	2887206	2818657	3019997	3117986	3045100	2685838	1	1	1	1	1	1	1	1	1	2945827	1	2353906	13100000	12500000	12100000	1	11900000	12300000	8017417	1	27700000	16300000	22400000	1	7829154	10600000	12700000	26100000	13400000	13600000	CPD-12333 [ C20 H26 O5, tgt=71.43, overall=71.43 ]	(348.9827, 15887.44)(350.18515, 1199.235)(329.837, 70192.03)(332.17548, 32576.639)(333.1843, 19242.36)(348.55026, 63588.09)(348.18735, 17759.426)(332.68677, 31035.53)(334.1922, 6177.612)(364.208, 2183.48)(350.5218, 14322.042)(351.2191, 6979.81)(371.25854, 42996.254)(373.38324, 221327.77)(374.1854, 60330.254)(354.93567, 458394.03)(356.176, 103815.77)	11.4313
17-O-deacetylvindoline	37900000	8520764	6998349	1	7161624	9234947	15600000	25000000	7031913	8852135	8487374	16600000	8923410	4843974	8423013	31100000	8914769	24800000	25300000	17400000	17000000	15800000	29000000	18700000	30900000	9575633	16900000	8294111	7863426	9901104	10300000	32800000	31600000	25400000	29300000	8867717	17-O-DEACETYLVINDOLINE [ C23 H31 N2 O5, tgt=76.84, overall=76.84 ]	(417.40005, 52202.27)(416.23358, 30472.24)(417.2379, 15583.28)(418.2393, 2647.94)(397.21118, 35913.227)(398.2133, 7313.879)(416.234, 38171.848)(417.23563, 12766.696)(418.2397, 1883.783)(399.15378, 6795.9746)(403.22852, 3554.29)(434.83478, 2038.4744)(419.83112, 132.94286)(440.62198, 34696.355)(442.66144, 12077.422)(443.22293, 17891.555)(423.3241, 19736.861)(425.2113, 34959.45)	10.1155
24-epibrassinolide	2190915	1	1	1	1	1418502	884716	1392741	825768	1	2178419	1	1	5326002	935367	1	1	1	1050785	3313332	889307	1883864	2452902	2464116	1	1	4079908	1	2653808	879408	2328412	1	1	721483	1	1	CPD-11835 [ C28 H48 O6, tgt=73.23, overall=73.23 ]	(485.3547, 11213.897)(467.35098, 1354.4117)(486.51166, 4148.2944)(482.3619, 4249.64)(467.34912, 4031.6372)(469.3646, 312.5)(500.7427, 13229.159)(483.80298, 19548.725)(485.14752, 8627.335)(485.48355, 12125.271)(485.88272, 5767.649)(486.38147, 1038.8434)(506.41812, 15657.726)(506.3393, 12246.457)(509.35175, 16938.81)(490.80237, 448.81998)(491.3453, 78.12)	24.6446
24-epicathasterone	10800000	12700000	11800000	10600000	10300000	12400000	6764152	6038079	4575099	4834036	1	6273147	7356495	1	7113260	7325984	1	7556156	1883310	1557149	2124112	1	1	1932216	6144088	5459013	6019071	5734524	4929595	6140070	1	5001438	5445974	4900897	3785034	3978295	CPD-11837 [ C28 H48 O3, tgt=89.25, overall=89.25 ]	(434.38373, 839.25)(455.351, 113226.67)(456.35443, 36925.543)(457.3526, 15307.221)(437.34088, 39427.066)(438.34488, 12639.706)(439.34995, 1621.766)	20.8565
24-epicathasterone-22-O-sulfate	3430773	1432298	3687889	3524282	2433849	2426243	6435746	3381134	2610502	4388221	6455476	1	5536293	5210344	2779950	1	4896789	4672956	1	1335901	2690995	2480321	4193155	2762169	2302149	5514995	2652681	2667964	6086910	5986161	1	5453065	4388039	4868524	2243963	6089267	CPD-11839 [ C28 H47 O6 S, tgt=81.95, overall=81.95 ]	(511.31253, 25397.68)(512.31537, 3797.1238)(513.3053, 421.79333)(494.9452, 6565.9233)(495.76282, 10656.868)(496.68307, 2236.995)(497.29883, 426.60126)(514.4468, 2954.229)(515.8225, 8443.858)(517.0763, 19114.252)(518.32776, 17906.61)(497.0388, 20703.398)(497.98297, 7438.3926)(500.3196, 216.45)(531.8826, 186310.0)(532.7275, 69428.266)(533.72876, 15635.555)(535.35065, 5164.4937)(511.38666, 36084.688…	19.7837
(<i>S</i>)-usnate	353239	369278	431321	398783	292315	369092	1	323032	1	1	1	1	3976598	3740164	3517992	4268553	3813886	3928129	2622395	2811826	2028838	2548348	1685653	1673277	989002	1249660	3467462	3616058	487420	510017	1053777	1040211	475070	439783	1179070	1240669	CPD-7411 [ C18 H14 O7, tgt=66.18, overall=66.18 ]	(346.0892, 157.28)(347.8074, 1555.9451)(347.0912, 177.2)(348.0991, 1089.72)(326.30627, 1476.2423)(365.1197, 525566.2)(345.10233, 3842.9456)(365.0636, 33630.582)(367.06366, 1158.0076)	6.26993
gibberellin A<sub>15</sub> (closed lactone form)	10800000	10700000	10900000	387745	358563	1	10600000	10300000	13800000	9711826	1	19500000	901879	7901518	7557232	752456	814965	784515	8222852	8701413	4143535	4208035	6017132	4870017	852795	956465	6044569	7289736	10200000	7072163	7816029	10300000	7150046	7077908	9834365	11500000	CPD-6971 [ C20 H25 O4, tgt=96.92, overall=96.92 ]	(332.26056, 6342.26)(330.17645, 4481.0024)(312.27615, 48000.777)(313.60556, 7013.309)(314.1756, 2013.5825)(331.8554, 2032.27)(332.1914, 2084.56)(313.92786, 4062.01)(315.5153, 11934.163)(351.08008, 3351.1265)(351.22485, 3870.31)(331.14777, 30546.848)(332.21155, 436.68765)(354.28033, 3000.17)(355.20877, 5532.214)(356.00952, 1131.3617)(334.36887, 67389.28)(335.15756, 15323.102)(336.16086, 1078.3407)	8.30706
(<i>E</i>)-6-(methylsulfanyl)hexanal oxime	784914	1137282	417157	983618	1002960	1293898	492558	341451	800213	1036842	1	1209143	649405	1	964329	826011	1026717	1325299	910096	777421	560231	849081	652382	782114	1405414	923323	366901	623623	1	879896	1178161	1040678	1076009	982568	284721	1151808	CPDQT-343 [ C7 H15 N O S, tgt=67.34, overall=67.34 ]	(144.07744, 12220.168)(163.09775, 36123.562)(165.04585, 433.22095)(165.0926, 268.52)(149.0823, 157.31)(183.11832, 1112.542)(165.1112, 4653.5)(188.0768, 3192.0757)(170.066, 17630.535)(171.06752, 1968.5706)	31.428
3-hydroxy-&epsilon;,&epsilon;-carotene	7219624	4555476	7203600	4756904	7135721	5317976	2237795	3863951	6544672	3811547	1	6900006	4064523	3514733	4298133	3906720	4393842	4033452	5611814	6271161	5937706	3201915	3672395	4067190	8414201	4392541	3461778	5827374	5960314	3445354	7217560	6542746	2882277	3466508	5596549	5674783	CPD-7415 [ C40 H56 O, tgt=69.12, overall=69.12 ]	(553.07324, 5951.0244)(555.83484, 6997.072)(536.43506, 5532.9497)(556.4424, 31922.447)(540.4459, 15447.765)(541.4537, 4959.8345)(572.1564, 2265.6492)(574.086, 4764.3145)(574.4866, 1493.2551)(554.46185, 62710.234)(555.46484, 22893.818)(576.6051, 1479.3271)(559.27655, 17910.559)(560.4164, 10777.625)(560.4144, 25394.48)	25.8574
4-(2'-carboxyphenyl)-4-oxobutyryl-CoA	3991480	3987258	3932474	3867041	3508452	3578740	5971707	5929021	5059615	4742172	6566878	6841004	3607775	3208724	3905045	3795137	3952930	3810582	2920737	3037307	2738772	2783633	2902633	2833557	2740560	2799496	2261170	2357204	3713056	3700429	4443868	4122055	4277657	4078132	5123104	5339744	CPD-6972 [ C32 H39 N7 O20 P3 S, tgt=18.58, overall=18.58 ]	(995.10376, 7263.692)(996.1071, 1873.7485)	8.9235
&epsilon;-carotene	1150035	1	1373650	1633307	1	1657996	4592359	1441776	1	1	1538538	1	1	1	1	1	1	1	10600000	8161825	22200000	20900000	22600000	7956956	1	12700000	1	10100000	7376069	21500000	9382598	1	7050909	6110417	1	1	CPD-7414 [ C40 H56, tgt=65.94, overall=65.94 ]	(540.447, 70569.555)(541.45715, 26730.83)(542.4526, 12230.005)(540.4561, 11217.03)(541.128, 12557.874)(559.4862, 12338.382)(560.4884, 4945.337)(562.43713, 6978.712)	28.6762
(<i>E</i>)-5-(methylsulfanyl)pentanal oxime	1206497	730884	1	1	1278772	1254314	629649	696296	1300212	1	1	1	1258614	1	916069	1090299	961735	951382	1	1	802188	1104656	155034	1	537393	298998	1087127	230089	168460	1	1	324570	1007520	240278	325113	1048086	CPDQT-341 [ C6 H13 N O S, tgt=47.61, overall=47.61 ]	(152.0707, 53068.09)(130.0652, 6957.045)(150.91835, 3139.956)(151.07849, 1873.9261)(132.14499, 4747.125)(148.76196, 1447.7992)(171.06593, 25126.81)	4.46728
gibberellin A<sub>7</sub>	10100000	10600000	10300000	10700000	9772399	9702344	12100000	12900000	11700000	11800000	13800000	13600000	10100000	9616949	9548477	9209094	9416585	9706486	10000000	10600000	10700000	10500000	10400000	10300000	9440328	9656747	10200000	10200000	10800000	11000000	12000000	12700000	11800000	11300000	11300000	10600000	CPD-6975 [ C19 H21 O5, tgt=81.53, overall=81.53 ]	(332.0035, 34964.01)(333.29413, 23528.062)(333.72482, 30441.78)(334.15466, 8291.235)(311.1304, 129.65)(332.1493, 7138.54)(333.1518, 67979.45)(334.1549, 9366.95)(335.1641, 3197.55)(315.0299, 130754.59)(316.08862, 28622.7)(316.97055, 44683.55)(347.2316, 13789.668)(348.336, 1510.9846)(351.1788, 9393.5)(355.1362, 114020.08)(356.13864, 20358.393)(337.12375, 11481.622)	6.7095
L-dihomomethionine	1025520	1	823086	1	1	1	1	1	1	1	1	1	1	1	1	1	1	1	3539810	2097659	1	1	2149529	1	3740265	2531635	3974313	3342217	1715741	1	1	2367702	2688940	1	1	1	CPDQT-340 [ C7 H15 N O2 S, tgt=51.17, overall=51.17 ]	(181.48099, 2710.491)(161.61794, 2943.0044)(162.0717, 1076.68)(180.08623, 5950.6816)(181.0877, 6418.362)(162.0741, 194.85)(183.06584, 615.05334)	4.59783
gibberellin A<sub>37</sub> (closed lactone form)	2315567	2230173	2713395	2892760	2169767	1851929	4185864	3602368	4120347	7968509	3494170	4075915	5084882	4505783	4674549	5101318	4527753	4341236	1	1	1	1	1	1	1	1	1	1	1	1	1	1	1	1	1	1	CPD-6974 [ C20 H25 O5, tgt=82.63, overall=82.63 ]	(345.39417, 72261.016)(350.1839, 15137.4)(331.16873, 96551.305)(332.17203, 15925.372)(346.177, 17682.045)(347.1812, 2632.35)(333.1842, 11058.395)(363.9717, 5580.3135)(366.0666, 9557.61)(367.21085, 2150.4475)(371.05646, 161156.6)(372.06024, 54673.645)(372.171, 42644.523)(353.1538, 7584.1465)(354.15802, 412.6057)	7.037
&beta;-zeacarotene	6489903	5872228	6718606	6856687	7409982	7356789	1923486	2834582	1	3591573	7883764	3501030	10100000	1	1	6659723	3221242	1	3856550	3086353	13100000	2264784	1	3335169	1	2771184	2131217	1	12500000	2984812	5684177	1	3837496	3016584	1	2380254	CPD-7419 [ C40 H58, tgt=52.57, overall=52.57 ]	(541.29254, 9789.491)(541.4663, 9388.08)(542.4741, 195.25)(541.7026, 7887.521)(543.2944, 3152.8203)(545.477, 1265.28)(561.5013, 19699.6)(562.50354, 8707.106)(564.7706, 3179.4634)(566.17303, 821.5729)(566.4545, 280.8)	29.1274
coumarinate	1733940	2073491	1926124	1715174	1557730	1848998	2465678	2484599	2287274	1854425	2493744	2803193	1406627	1025498	1053201	1672700	670718	1206850	1120690	1970155	1478282	1466401	1385426	2084263	1621230	1873545	1391854	1658092	1319118	1026433	1848567	1863832	2487295	1851350	2918953	2537560	CPD-7418 [ C9 H7 O3, tgt=77.69, overall=77.69 ]	(163.03888, 34946.273)(164.0423, 1578.2495)(167.07184, 31109.738)(168.01591, 2924.4236)	4.751
4-coumaroyl-4'-hydroxyphenyllactate	20000000	20400000	1	18900000	1	19500000	15800000	1	17300000	17500000	1	19500000	7836969	9824537	8511783	11600000	8039258	7792729	18900000	13900000	17900000	17300000	1	1	23600000	11900000	12900000	21900000	1	1	1	1	1	1	10900000	1	CPD-6976 [ C18 H15 O6, tgt=67.31, overall=67.31 ]	(330.59576, 1332.3574)(309.07697, 3533.4058)(310.08206, 134.27667)(332.10696, 1739.3815)(332.108, 685.96)(312.4875, 25634.656)(313.89084, 10587.452)(314.0916, 5091.2676)(347.13098, 66277.73)(348.13333, 10203.413)(327.89398, 56669.527)(328.89542, 10646.544)(353.08368, 14889.455)(354.08737, 1220.9108)(355.09082, 65691.49)(334.9072, 24274.826)(335.94492, 6585.8096)(336.0791, 2182.12)	4.67578
<i>cis</i>-coumarinic acid-&beta;-<i>D</i>-glucoside	3905930	2912276	1	1	7395007	6015482	2396139	1	1	1	1	1	1	1	1	1	1	1	4402713	5226678	25900000	26000000	4615556	4453422	29000000	8048436	15400000	9190628	1	29000000	7286094	27300000	28400000	1	27300000	7919067	CPD-7417 [ C15 H17 O8, tgt=80.08, overall=80.08 ]	(325.0898, 131153.97)(326.09302, 18784.926)(307.08154, 1784.9716)(308.0774, 113.05)(327.10455, 43150.883)(328.10687, 6580.8306)(309.52426, 39661.535)(310.0971, 7373.3447)(343.91638, 102712.94)(344.1294, 34035.047)(325.8805, 19757.66)(349.08914, 108907.81)(350.0921, 12181.59)(332.33157, 15136.217)(332.32635, 577.07)(335.08444, 8258.936)	3.95348
caffeoyl-4'-hydroxyphenyllactate	2015888	1	1	2021395	1	1	1	165911	1	1	1	1	1	4238820	4771606	4855152	1	4205514	3392739	1	1	1	1	1	11600000	11400000	8471738	1	8634748	1	949819	3915367	1	3866739	4076911	3444083	CPD-6979 [ C18 H15 O7, tgt=51.14, overall=51.14 ]	(346.1905, 2319.827)(347.29385, 2758.8618)(348.09436, 7413.532)(326.6125, 5552.5747)(326.0735, 129.655)(345.69525, 3542.4458)(347.4709, 1614.4512)(330.20438, 706.17)(331.0961, 3655.345)(362.6213, 7413.642)(363.72586, 5877.409)(364.12872, 297.205)(343.46866, 12398.678)(344.90384, 3408.2422)(350.5657, 3474.768)(352.07233, 536.276)	4.2827
4-coumaroyl-3',4'-dihydroxyphenyllactate	2015888	310663	277674	2021395	1	1	4630731	165911	1	4441698	1	4240572	413431	4238820	4771606	4855152	974054	4205514	3392739	159005	1	1	1	1	11600000	11400000	8471738	158421	8634748	1	949819	3915367	484017	3866739	4076911	3444083	CPD-6978 [ C18 H15 O7, tgt=51.14, overall=51.14 ]	(346.14288, 1936.7106)(347.69452, 4011.7683)(348.09436, 7413.532)(326.46613, 4873.325)(327.41196, 117.833336)(345.03473, 3671.3167)(346.55658, 1263.1931)(330.36603, 2570.4863)(331.0961, 3655.345)(362.65082, 8752.943)(363.81873, 4732.565)(364.12872, 297.205)(344.34552, 10758.7705)(344.76843, 3178.7449)(345.094, 462.99)(350.81754, 11009.419)(352.07257, 1021.4501)	3.65315
15-<i>cis</i>-phytoene	521665	510177	525001	508205	464121	492696	1	1	1	1	1	1	1	1	1	1	1	1	6278134	4737696	4953821	5193041	2595595	5198000	239343	571919	6098358	6053635	4751890	6439649	6676130	5993586	3389386	596884	810376	564742	CPD-12321 [ C40 H64, tgt=79.58, overall=79.58 ]	(544.7481, 14278.774)(545.9282, 4487.645)(547.5108, 1054.3667)(567.80615, 107.018745)(570.50586, 3571.3276)(571.5081, 544.8069)	28.6435
lactucaxanthin	29500000	30400000	33400000	28600000	30200000	28200000	32100000	4548668	32400000	5418850	15200000	29500000	30200000	27900000	8801430	55900000	29200000	54900000	24000000	6764067	25700000	59000000	32700000	15300000	48300000	17600000	46800000	25300000	47800000	27800000	23500000	6593587	5187639	20000000	38600000	9920875	CPD-7416 [ C40 H56 O2, tgt=98.14, overall=98.14 ]	(568.53455, 5152.024)(550.41125, 1806.1206)(569.433, 10327.6)(570.4213, 106.3)(551.4239, 71179.88)(552.42737, 30808.732)(553.42957, 7461.277)(586.76764, 8329.36)(587.842, 2102.2566)(588.63824, 1424.4967)(570.45184, 17263.559)(571.689, 21375.992)(572.41986, 13013.763)(572.4586, 12929.88)(594.6831, 1005.781)(597.4279, 192.98)(573.40546, 10889.564)	30.482
6-deoxo-24-epicathasterone	12500000	1	1	1	1	1	11200000	10300000	9957072	9356790	10400000	11000000	1	1	1	1	1	1	7929173	9022391	5585219	10100000	3983175	8657036	9276109	8349530	8042358	2579492	1	2353655	1	6948463	1	1	10300000	9174517	CPD-11840 [ C28 H50 O2, tgt=75.21, overall=75.21 ]	(421.39935, 76.854996)(441.36984, 31607.29)(442.37527, 8885.2705)(423.35944, 19753.34)	29.7693
4-amino-4-deoxychorismate	1309732	1	1179286	1	3274230	1	1	4236466	2731119	1	1	563470	1	1	1	1002968	1	1	4424741	1093526	4279593	4190129	5280919	4625605	3817408	4249420	1849799	3660644	4374976	4096956	1145919	1079026	2940740	3932835	4113747	4016359	4-AMINO-4-DEOXYCHORISMATE [ C10 H10 N O5, tgt=67.50, overall=67.50 ]	(208.33748, 227.7443)(226.06854, 1125.6)(209.83105, 1190.3263)(243.29326, 23360.658)(246.10287, 4967.747)(224.5796, 6074.6772)(247.04279, 53491.82)(248.04623, 5225.361)(229.032, 4411.9956)	3.00756
<i>N</i>-benzoyl-L-glutamate	154324	1	198583	134601	166340	155892	231970	197060	219456	173630	204659	1	186782	245969	238935	223865	208856	228346	1	166798	161215	130598	169260	156856	147682	1	156516	167418	1	1	1	180206	169930	159115	1	1	CPD-11846 [ C12 H11 N O5, tgt=57.11, overall=57.11 ]	(233.06512, 20395.66)(234.63956, 1872.592)(235.0689, 266.12)(268.10428, 49813.645)(272.1134, 19133.932)(249.08614, 3389.7683)(277.06912, 137034.8)	3.17315
<i>N</i>-(4-hydroxybenzoyl)-L-glutamate	2849481	1	1231854	1515732	1	1	1715112	1	1626155	2764133	1	2003061	775077	1324246	1301779	1920382	2038059	1205658	675763	558986	1	583534	549467	1	481532	1	3515827	3577808	4418484	4334025	1	428043	620944	758763	1	1	CPD-11847 [ C12 H11 N O6, tgt=47.57, overall=47.57 ]	(271.07797, 1643.5015)(253.06592, 392.43698)(285.09702, 5971.529)(267.08472, 886.4392)(292.26068, 25341.193)(275.05295, 316.62332)	3.71452
3-hydroxycinnamate	1733940	2073491	1926124	1715174	1557730	1848998	2465678	2484599	2287274	1854425	2493744	2803193	1406627	1025498	1053201	1672700	670718	1206850	1120690	1970155	1478282	1466401	1385426	2084263	1621230	1873545	1391854	1658092	1319118	1026433	1848567	1863832	2487295	1851350	2918953	2537560	CPD-10797 [ C9 H7 O3, tgt=77.69, overall=77.69 ]	(163.03888, 34946.273)(164.0423, 1578.2495)(167.07184, 31109.738)(168.01591, 2924.4236)	4.751
<i>N</i>-vanillate-L-glutamate	3922597	7880249	7312162	3799423	2615555	4010039	17500000	17000000	14100000	15800000	5520672	5615898	6715457	6546028	6609895	6657234	6665730	6698162	14600000	13500000	14600000	14500000	11700000	11600000	6893697	1	7028327	5894315	7207519	8249187	13600000	14600000	14000000	14800000	15800000	16600000	CPD-11845 [ C13 H13 N O7, tgt=62.09, overall=62.09 ]	(298.29898, 2762.5166)(279.0671, 18627.338)(281.07025, 378.0167)(301.08954, 46679.31)(279.19342, 11777.477)(281.79425, 399.5504)(282.9348, 655.3792)(283.0789, 475.6)(315.10544, 107762.336)(316.10782, 15127.925)(318.05862, 1400.2189)(318.1187, 2503.62)(298.55835, 5693.6733)(300.00732, 5217.844)(323.07394, 33920.125)(303.69727, 20873.713)	2.63163
methoxydihydrosorgoleone	1597605	1708929	1730759	1714137	1	1857113	746617	818227	468618	522632	865744	759784	1314739	1386615	1463956	1357607	933208	1282872	605831	483845	359806	573735	512547	527459	766750	623865	17900000	20000000	673630	835998	992168	1347808	790444	876788	753685	812437	CPD-12348 [ C23 H34 O3, tgt=70.19, overall=70.19 ]	(359.25455, 3885.27)(343.25888, 42474.5)(344.26025, 10635.035)(345.26178, 1025.675)(381.2421, 31958.121)(382.24622, 8306.204)(365.23563, 3906.6396)(367.24597, 28473.205)	16.6339
&beta;-D-xylopyranose	237317	1	245388	283247	148284	206603	1	1	1	1	1	1	1	1	1	1	1	1	402550	848691	484574	467980	613583	456622	1	596985	1	1	1	1	1	336993	661396	311280	305876	1	BETA-D-XYLOSE [ C5 H10 O5, tgt=79.25, overall=79.25 ]	(151.85641, 433.91602)(132.04317, 3214.4639)(154.66873, 584.336)(155.0703, 532.41)(137.05948, 49718.63)(138.06184, 4552.714)(152.0801, 283.86)(177.05353, 2512.2766)	3.88525
8-(methylsulfanyl)octyl-glucosinolate	298098	273658	276093	264369	253767	325424	274803	1686086	258728	743146	1753663	1689314	3323747	3243893	87086	2542526	3224020	3083621	293106	2099671	106445	124697	2153158	2211466	319940	319389	298965	473235	366785	315628	2785219	2775523	2304329	305395	1802948	2449273	CPDQT-300 [ C16 H30 N O9 S3, tgt=73.98, overall=73.98 ]	(479.72565, 2711.03)(481.10394, 4656.663)(464.05978, 3448.3938)(479.36432, 3091.5352)(480.1168, 967.61334)(465.10266, 124053.66)(466.10587, 30593.29)(497.00525, 11269.441)(498.41788, 3610.608)(499.4616, 963.02057)(483.12753, 1806.2303)(501.22806, 18993.162)(502.1012, 4068.4287)(484.2516, 35451.246)(485.25455, 6585.073)	9.61931
methyl gibberellin A<sub>34</sub>	22900000	11300000	15700000	22400000	13400000	13100000	33000000	14700000	1	14100000	37300000	36700000	12000000	12000000	12300000	12200000	1	11900000	787689	1	1	1	644618	1	1	1	1	1	1	1	1	1	1	1	1	1	CPD-12350 [ C20 H26 O6, tgt=72.03, overall=72.03 ]	(362.17322, 15875.989)(363.16696, 4485.4756)(347.16925, 37227.92)(348.373, 13675.953)(349.18024, 1540.54)(368.19794, 1609.465)(346.17282, 57681.703)(350.18488, 7413.52)(382.63895, 6668.879)(365.01746, 9125.427)(366.2792, 6015.048)(366.87714, 4847.79)(367.2107, 4253.447)(386.4388, 138111.83)(388.10162, 154911.61)(389.10547, 35944.76)(389.39935, 191355.98)(390.17984, 48761.027)(370.66147, 127015.97…	6.75733
6,7-dimethyl-8-(1-D-ribityl)lumazine	3073436	3247791	3428419	3120612	7647359	3432180	1986845	12000000	1482124	2628471	988135	1	4907289	1	4626115	4492269	39800000	5765085	2448041	6121533	1	2280134	5790571	3420269	1841649	2041698	1	2079283	2554208	1704300	1	1	1	3409773	5391484	1	DIMETHYL-D-RIBITYL-LUMAZINE [ C13 H17 N4 O6, tgt=81.95, overall=81.95 ]	(325.8998, 11526.646)(328.69244, 12418.089)(310.1121, 4119.7227)(308.1106, 2475.79)(329.4647, 24708.01)(311.254, 7542.913)(309.1146, 320.75)(345.2469, 29320.096)(345.7791, 10744.059)(325.5318, 73923.2)(327.14297, 20683.535)(327.64227, 8069.7603)(330.1483, 218.32)(351.22385, 19867.771)(350.77805, 2970.1301)(332.2578, 4627.16)(335.1027, 4926.31)	5.09257
dehydroscoulerine	2145331	13100000	2930665	5958178	4360881	13400000	4556036	7465301	17400000	23100000	4974656	5007820	1313881	1778121	1467557	1	1324318	1341407	2751391	2861935	1972106	3726527	2404250	1537599	2843415	694282	2036317	1	15100000	3754172	529483	16700000	5061887	1060018	943072	941427	CPD-11852 [ C19 H18 N O4, tgt=66.29, overall=66.29 ]	(325.8347, 7640.3306)(326.1303, 1133.926)(307.29822, 12916.64)(308.25278, 2890.3818)(309.1233, 1721.2)(327.00626, 64430.535)(327.80765, 7013.65)(330.1483, 352.01)(308.06918, 4920.9966)(308.6207, 129.91)(344.49924, 24741.53)(347.16943, 33195.652)(328.28647, 61277.1)(329.15796, 11646.791)(348.4161, 8421.01)(350.12274, 5499.03)(332.77975, 53283.64)(333.76218, 35903.4)(334.11642, 12857.566)	6.66159
taraxasterol	553047	1	286716	238391	783546	174574	1	288975	1	503212	204879	110867	1	214979	153450	174861	390793	209655	177637	1	376631	600936	299216	279656	1	149045	93024	175208	263452	319479	265586	306109	167743	1	294410	256915	CPD-6949 [ C30 H50 O, tgt=70.56, overall=70.56 ]	(450.3784, 12161.485)(451.3816, 2469.6804)	18.6124
&beta;-cryptoxanthin	7219624	4555476	7203600	4756904	7135721	5317976	2237795	3863951	6544672	3811547	1	6900006	4064523	3514733	4298133	3906720	4393842	4033452	5611814	6271161	5937706	3201915	3672395	4067190	8414201	4392541	3461778	5827374	5960314	3445354	7217560	6542746	2882277	3466508	5596549	5674783	CPD-7409 [ C40 H56 O, tgt=69.12, overall=69.12 ]	(553.07324, 5951.0244)(555.83484, 6997.072)(536.43506, 5532.9497)(556.4424, 31922.447)(540.4459, 15447.765)(541.4537, 4959.8345)(572.1564, 2265.6492)(574.086, 4764.3145)(574.4866, 1493.2551)(554.46185, 62710.234)(555.46484, 22893.818)(576.6051, 1479.3271)(559.27655, 17910.559)(560.4164, 10777.625)(560.4144, 25394.48)	25.8574
16,17-dihydro-16&alpha;,17-dihydroxy gibberellin A<sub>4</sub>	5478825	1148557	7141259	7119215	3789931	7483225	1	4983322	2123514	903842	704728	4032299	4639544	4531579	2546078	2535285	2591589	3065290	1994009	2014617	4680651	1282758	1497572	455630	4902707	1357017	2237852	3078066	640028	546261	4829212	4802638	1395265	5365721	4875558	2282673	CPD-12355 [ C19 H25 O7, tgt=77.67, overall=77.67 ]	(369.04312, 16614.43)(352.1591, 93.77)(366.17157, 513.27234)(352.66693, 184.1)(386.28198, 9670.421)(387.7049, 10995.774)(388.2013, 4450.38)(367.83136, 1758.5878)(368.3725, 1064.3563)(369.19016, 642.83746)(391.1577, 54036.492)(392.15878, 10278.909)(393.16562, 2096.095)(373.146, 56638.895)(374.14902, 13130.247)	5.04751
&beta;-amyrin	553047	1	286716	238391	783546	174574	1	288975	1	503212	204879	110867	1	214979	153450	174861	390793	209655	177637	1	376631	600936	299216	279656	1	149045	93024	175208	263452	319479	265586	306109	167743	1	294410	256915	CPD-6948 [ C30 H50 O, tgt=70.56, overall=70.56 ]	(450.3784, 12161.485)(451.3816, 2469.6804)	18.6124
demethylphylloquinone	212000000	163000000	24000000	29700000	22100000	27400000	4838318	11700000	2960763	17200000	17400000	90400000	7040750	7705287	32600000	30900000	5534523	17600000	10700000	913087	7001438	5632254	1	81500000	7309341	178000000	21900000	131000000	6904754	27400000	126000000	182000000	3367494	6367623	9785223	2860965	CPD-6947 [ C30 H44 O2, tgt=77.85, overall=77.85 ]	(436.83884, 9770.532)(438.34348, 9599.06)(419.57275, 66787.44)(420.32645, 25418.76)(437.34125, 110450.7)(438.3446, 41695.363)(421.49927, 22772.342)(422.3464, 10023.336)(423.3406, 319.34)(454.81662, 10960.0625)(436.36063, 7211.416)(460.3329, 234.05)(443.5708, 26151.29)(443.92383, 15130.166)(443.98727, 7770.5366)	25.7012
16&alpha;, 17-epoxy gibberellin A<sub>12</sub>	2887206	2818657	3019997	3117986	3045100	2685838	1	1	1	1	1	1	1	1	1	2945827	1	2353906	13100000	12500000	12100000	1	11900000	12300000	8017417	1	27700000	16300000	22400000	1	7829154	10600000	12700000	26100000	13400000	13600000	CPD-12353 [ C20 H26 O5, tgt=71.43, overall=71.43 ]	(348.9827, 15887.44)(350.18515, 1199.235)(329.837, 70192.03)(332.17548, 32576.639)(333.1843, 19242.36)(348.55026, 63588.09)(348.18735, 17759.426)(332.68677, 31035.53)(334.1922, 6177.612)(364.208, 2183.48)(350.5218, 14322.042)(351.2191, 6979.81)(371.25854, 42996.254)(373.38324, 221327.77)(374.1854, 60330.254)(354.93567, 458394.03)(356.176, 103815.77)	11.4313
16&alpha;, 17-epoxy gibberellin A<sub>9</sub>	23100000	23400000	24600000	20500000	18200000	17000000	1	1	1402982	14000000	15800000	1	13700000	3556418	3679052	16200000	16700000	15000000	11300000	11900000	11500000	12000000	10400000	11800000	19800000	20000000	21600000	22400000	20400000	19400000	14100000	12800000	14300000	1275131	10300000	13400000	CPD-12354 [ C19 H23 O5, tgt=82.64, overall=82.64 ]	(332.15717, 2369.4119)(313.14413, 4962.2295)(314.14746, 122.985)(317.1564, 23386.195)(318.16095, 2518.449)(351.91382, 4870.9595)(353.19537, 2167.435)(333.1865, 22188.484)(334.1854, 108.71)(357.1517, 97878.33)(358.15518, 17051.998)(339.14148, 58996.664)(340.14493, 10247.308)	7.62009
16&alpha;,17-epoxy gibberellin A<sub>4</sub>	2768294	2508670	2050194	1035170	2789897	2926607	2516911	1743253	1989562	1	1494813	1818442	4240383	2907627	2825505	2170467	3386937	5683435	1920256	2044552	2042993	1417405	2065917	1	2174899	1	2136374	2249614	2660796	2704710	2407996	2553398	433877	2372217	3018243	2314631	CPD-12351 [ C19 H23 O6, tgt=81.58, overall=81.58 ]	(333.1508, 43214.953)(334.14938, 187657.45)(332.71484, 79432.336)(333.9207, 40822.074)(334.9271, 7411.5957)(335.16147, 4405.5913)(368.7601, 10531.554)(369.18887, 19728.64)(347.6628, 22407.963)(348.87253, 5299.9536)(351.17905, 7803.035)(373.1458, 33230.54)(374.1463, 14785.286)(355.07568, 143603.77)(356.10635, 28160.062)	6.1034
diphyllin	28800000	17800000	32800000	1	30600000	26200000	36200000	35700000	18300000	1	36200000	35200000	14600000	10600000	14300000	1	8620863	9026474	8588923	8167152	7426214	8517694	31300000	31800000	30500000	25900000	1	16100000	31200000	31900000	30600000	29500000	2647694	2255860	20600000	29400000	CPD-13456 [ C21 H16 O7, tgt=66.36, overall=66.36 ]	(382.6121, 12169.6455)(384.09787, 2483.7805)(385.10114, 14909.28)(365.0852, 129487.734)(366.0885, 24377.748)(367.0975, 44862.59)(385.4409, 26047.74)(386.1116, 8894.83)(366.29608, 65003.137)(367.36432, 12327.466)(367.26624, 24037.408)(368.09967, 6163.665)(401.13617, 11485.159)(381.1141, 145544.5)(382.11758, 26539.637)(406.59265, 50721.49)(407.99774, 25136.164)(408.0979, 17022.36)(387.45135, 371.97…	5.99419
<i>all-trans</i> phytofluene	16700000	11400000	23800000	10600000	1	21900000	2680841	9160928	15000000	9003243	16200000	12700000	19400000	18000000	16800000	17200000	17200000	16300000	10200000	13900000	13600000	12400000	12400000	9690212	14000000	20100000	14800000	9302853	19100000	11900000	12200000	11700000	11300000	11700000	17700000	662502	CPD-7408 [ C40 H62, tgt=71.57, overall=71.57 ]	(542.4771, 3487.18)(543.4916, 28392.424)(544.495, 12654.379)(545.4942, 3697.492)(565.53625, 73.047775)(568.4769, 5011.482)(569.4799, 1399.5543)	29.8871
justicidin B	5470799	2578401	1	8172370	2607788	1764997	1	11500000	10900000	10800000	14800000	7933762	4665552	4351954	1	4651125	4439836	4120071	4159552	5848722	8799609	5144455	5485935	11300000	9615347	1947068	5114192	3533346	4398528	5366148	6379694	4781588	13100000	10700000	10600000	1201088	CPD-13455 [ C21 H16 O6, tgt=79.57, overall=79.57 ]	(366.7868, 46591.023)(367.6002, 17361.11)(367.0987, 40005.04)(348.87192, 124662.516)(349.87436, 51858.207)(350.09476, 26221.342)(367.7227, 51413.953)(369.2936, 19505.58)(367.1055, 18670.06)(350.63187, 25868.602)(351.96313, 5618.048)(351.106, 25392.61)(352.1081, 3203.19)(383.1306, 796953.1)(384.13397, 142412.62)(385.1419, 52273.387)(366.8841, 116309.03)(366.79224, 53957.152)(391.13205, 3021.4788)(…	4.94921
indole-3-carboxaldehyde	1220076	863890	714886	1	1239250	703102	1	1	1	307566	1	1	659320	1	1	608333	1	759924	490575	490443	8892383	5467454	1	1	5557177	1	1	1	1	1	6037840	6114807	4370650	1	6569568	2499540	INDOLE-3-CARBOXALDEHYDE [ C9 H7 N O, tgt=83.79, overall=83.79 ]	(146.2551, 3158.8462)(148.48946, 4790.3867)(149.0617, 913.95)(130.05017, 8473.95)(146.05968, 1634.2299)(131.31026, 4814.3965)(165.09064, 9634.16)(166.09451, 1074.89)(147.52716, 1567.3145)(148.0866, 584.5625)(169.0467, 10078.229)(170.90564, 249.15285)(151.03519, 26137.643)(152.0368, 2933.0637)	3.93805
syringetin	476670	505114	473357	1	1	1	1	429625	1	342513	351383	1	404394	1	1	390530	1	392216	148800	170612	184098	1	252684	216887	1	1	1	1	1	1	1	1	190819	1	1	1	SYRINGETIN [ C17 H13 O8, tgt=47.75, overall=47.75 ]	(345.059, 428.01)(327.0521, 6004.7954)(347.07495, 414.405)(330.50943, 793.51105)(366.17245, 133493.72)(367.10638, 16548.412)(368.1126, 1303.15)(348.02533, 20547.623)(349.59326, 21158.094)(349.92847, 10234.487)(350.1005, 3806.98)(353.0452, 8279.672)	2.9964
(<i>S</i>)-<i>N</i>-methylcoclaurine	9761231	10100000	8515140	9179119	1	9731924	1	9079043	1	1	1	3616738	15900000	1	1	1	1	14800000	3644627	1	2320603	1	3492682	1	4626182	3461695	1	2088302	5191783	7578769	3154721	3253732	1	1	1	1	S-N-METHYLCOCLAURINE [ C18 H22 N O3, tgt=80.76, overall=80.76 ]	(301.5131, 5793.2827)(303.1698, 2357.06)(283.15213, 66856.414)(284.15607, 9457.059)(302.95117, 2559.0654)(284.36188, 9835.812)(285.49716, 527.2233)(318.56857, 425.14377)(323.41025, 13269.544)(324.1524, 805.3078)(307.6424, 3972.24)	11.7442
sinapoyl-CoA	317502	2045524	2044136	322795	243452	1739067	507219	599142	737062	705864	587986	573772	1089904	990386	1280446	1241927	1412883	1357020	1403116	1415139	1150571	1234614	1349595	1343739	1646606	1603278	1161336	1147376	1887574	1959593	190382	267349	339353	308998	461636	373640	SINAPOYL-COA [ C32 H42 N7 O20 P3 S, tgt=48.76, overall=48.76 ]	(979.13727, 89501.945)(980.1406, 41609.39)(981.1388, 19001.299)	9.024
lupan-3&beta;,20-diol	1154819	260600	269668	1882440	1354786	2636948	420417	1996970	612106	5021473	2667616	4598971	1	3694498	1066543	162273	298221	2531580	1049731	2731861	1132532	2528980	4112078	3306585	3313348	1223733	8447119	6892321	3478995	3686088	1	4081483	4307093	3427533	3728441	3593322	CPD-6951 [ C30 H52 O2, tgt=86.94, overall=86.94 ]	(446.403, 196.355)(427.38544, 930.8762)(444.41797, 255.227)(468.38892, 49996.867)(469.38977, 15876.556)(472.84436, 934.1331)(473.4097, 451.43)(450.24295, 3945.5464)(451.65555, 2807.4565)	25.836
(R)-4-hydroxymandelonitrile	695572	1	1	1	1	831675	999479	1175914	405198	577879	1096064	1	1	1	1	704576	1	1	1	1	1	1	1	1	1	1	1	1	1	1	1	1	1	1	1	1	CPD-14590 [ C8 H7 N O2, tgt=47.61, overall=47.61 ]	(153.05696, 1586.3562)(135.04715, 1280.365)(150.05482, 4558.302)(137.05968, 54113.35)(168.68471, 3209.03)(151.0763, 384.125)	3.439
&Psi;-taraxasterol	553047	1	286716	238391	783546	174574	1	288975	1	503212	204879	110867	1	214979	153450	174861	390793	209655	177637	1	376631	600936	299216	279656	1	149045	93024	175208	263452	319479	265586	306109	167743	1	294410	256915	CPD-6950 [ C30 H50 O, tgt=70.56, overall=70.56 ]	(450.3784, 12161.485)(451.3816, 2469.6804)	18.6124
3,4-dihydroxymandelonitrile &beta;-<i>D</i>-glucoside	3169095	3406140	2238467	30300000	2745431	4205082	9164250	2979710	1	3867861	1558707	2415551	7245503	21100000	20500000	18800000	10700000	4419323	34500000	36600000	35800000	35900000	29900000	30300000	5600576	3642514	11500000	12600000	1785894	3416377	5587914	10400000	3055630	2905143	5791180	5973689	CPD-14593 [ C14 H17 N O8, tgt=68.42, overall=68.42 ]	(331.9418, 926.2016)(314.09274, 1937.2871)(330.1928, 14180.616)(314.96207, 222935.11)(347.13138, 76266.14)(348.13428, 11693.46)(349.1416, 630.53)(329.12073, 134421.06)(330.12372, 22284.451)(331.38147, 32432.508)(332.1342, 6851.665)(355.09985, 78701.22)(336.64, 12368.878)(337.0902, 53117.316)	5.88091
linustatin	153000000	332000000	346000000	512000000	472000000	465000000	303000000	328000000	320000000	306000000	503000000	330000000	167000000	436000000	312000000	172000000	467000000	175000000	312000000	317000000	328000000	333000000	336000000	335000000	188000000	222000000	310000000	1	173000000	181000000	354000000	412000000	508000000	333000000	380000000	225000000	CPD-14594 [ C16 H27 N O11, tgt=81.75, overall=81.75 ]	(394.239, 11813.126)(394.599, 3778.0625)(396.16324, 3047.1873)(413.2117, 9739.015)(414.32193, 903.57855)(415.1796, 307.4)(395.10284, 2899.51)(395.9125, 5676.9746)(396.16324, 9035.42)(427.19174, 268290.75)(428.1952, 57333.297)(409.18332, 7938930.5)(410.18637, 1664846.0)(433.15332, 8131.41)(434.82288, 731.1099)(415.07507, 17117.004)(416.3953, 2695.0886)(419.151, 2762.0874)	7.57771
pterostilbene	40300000	702359	42600000	672068	959791	40500000	97100000	1869117	90400000	9356402	90200000	412891	309011	288024	275691	30000000	312614	485001	90700000	88300000	86800000	4249083	3615803	8497917	5052308	45900000	175049	4053047	41600000	250271	74500000	530004	8016880	929027	630647	5074078	CPD-6959 [ C16 H16 O3, tgt=77.06, overall=77.06 ]	(259.20663, 7470.179)(260.11807, 1825.3325)(259.56946, 35052.02)(261.77, 5777.814)(242.80374, 3817.071)(275.59192, 12324.865)(278.40662, 6459.7075)(279.1578, 9085.405)(257.4231, 6145.4375)(258.1398, 190.78)(282.60718, 1517.2142)(283.5417, 586.8829)(284.11237, 138.715)(263.092, 957.0101)	9.52489
neolinustatin	4054746	8340308	10100000	3013402	4270507	12200000	5445632	11700000	3003368	10900000	6683342	11800000	8484920	4230188	2866309	4162761	3786592	5353815	13900000	18100000	17900000	17500000	18400000	1	3625751	12000000	10300000	10200000	1	11500000	15200000	14100000	4372962	16200000	1	7730120	CPD-14596 [ C17 H29 N O11, tgt=79.41, overall=79.41 ]	(425.17758, 85943.32)(426.1812, 18779.693)(407.02026, 74974.26)(408.0606, 19446.975)(408.173, 16522.04)(426.4621, 196633.83)(428.194, 52518.043)(406.17444, 9637.651)(407.17783, 726.09393)(441.2065, 19272.836)(442.2133, 2648.9695)(443.2201, 574.6575)(423.19788, 17863.96)(424.20688, 2637.108)(448.43417, 14994.836)(448.17273, 4291.634)(431.4954, 19511.174)	6.87006
p-coumaroyltriacetic acid lactone	5078131	5203874	5142919	5079439	5080394	5186799	3109885	3045760	4388183	4396141	4050676	4285601	4636109	4674431	1	4929296	2864969	2918196	7895403	8141241	7844627	7883311	8126231	8132608	5928669	5946804	5291254	5376892	5755399	5933776	9327932	5411826	4435991	4408839	2260891	5207376	CPD-6955 [ C15 H11 O5, tgt=62.49, overall=62.49 ]	(297.0582, 11714.972)(298.0619, 498.3312)(257.06396, 70.33)(275.0725, 6548.228)(293.35855, 66855.05)(293.4426, 4455.1)(275.07303, 6336.183)(277.08405, 4023.9077)(279.04892, 1216.7816)(271.07993, 1615.715)	2.48274
p-coumaroyltriacetate	4897602	9982422	187215	10000000	10100000	10000000	14300000	14400000	14000000	14500000	510998	14000000	11600000	3269664	5569558	11700000	3135950	11100000	15100000	15500000	732334	782406	15200000	4310915	507408	465124	445421	8160453	10400000	398494	15600000	607994	14200000	15000000	15500000	15900000	CPD-6954 [ C15 H13 O6, tgt=62.40, overall=62.40 ]	(289.06857, 6769.9336)(290.07233, 219.8963)(275.07227, 3648.1787)(291.05, 140961.1)(292.9432, 14066.708)(293.75583, 7941.635)(294.09076, 2890.668)(275.07312, 3146.95)(308.19354, 3098.5996)(310.68387, 6938.682)(311.11215, 9796.904)(292.31485, 99912.07)(292.67892, 8857.737)(293.1083, 2204.95)(314.7746, 6261.595)(317.0722, 9469.5)(297.05817, 6992.6846)(298.06174, 217.92119)	2.4665
bis-noryangonin	2105135	2260225	2374693	2402837	2283825	2248381	1	5090129	5423856	5491360	1	553610	1859972	2190137	2314628	1802445	2176339	2177222	466182	5114921	493495	460177	4759957	551718	2405607	2270878	1931805	1616271	2344137	2336176	4631955	4866536	443604	462866	1	1	CPD-6956 [ C13 H9 O4, tgt=59.16, overall=59.16 ]	(230.25432, 22048.426)(214.04756, 618.36804)(215.81735, 1288.4211)(216.05379, 592.54663)(233.06395, 27936.969)(234.06702, 1280.585)(249.99733, 1811.4529)(232.50128, 1165.5055)(256.0513, 203.78)(238.03665, 421.12857)	8.92716
<i>cis</i>-zeatin-9-<i>N</i>-glucoside	5279531	11600000	12200000	5256708	14500000	12400000	8197230	7139505	9556874	6784897	9716315	8529211	1	1	1	1	1	1	4475669	3363616	3401706	8365179	10800000	11600000	22700000	17200000	11100000	1	20100000	1	5629129	4761646	10000000	12300000	5570444	11200000	CPD-4619 [ C16 H23 N5 O6, tgt=80.08, overall=80.08 ]	(383.16684, 87330.06)(384.17017, 17278.74)(385.17484, 222041.06)(363.90488, 6876.065)(366.15985, 822.826)(385.17834, 170395.05)(386.18295, 23463.488)(367.2133, 24769.574)(368.17386, 4766.2393)(399.19598, 23702.873)(400.2083, 6406.727)(401.21265, 500.63)(381.1849, 1028.27)(407.16745, 132025.4)	7.798
demethylsuberosin	1026632	1032737	1010742	1051072	1154309	1102306	667000	683983	599259	526239	648204	673617	399729	242620	514414	443611	614275	220114	226035	247068	285017	318677	331472	297207	811452	711946	536380	545374	673563	666773	578410	579244	717602	654185	427381	486435	CPD-8192 [ C14 H14 O3, tgt=47.54, overall=47.54 ]	(231.43004, 903.1578)(215.0899, 252.65668)(216.99294, 163159.06)(217.70662, 75419.5)(218.1082, 16247.11)(253.0241, 2660.4685)(231.12093, 14312.721)(235.1314, 4502.624)(257.0959, 683.83997)(239.58655, 162.61)	9.88911
(<i>S</i>)-6-<i>O</i>-methylnorlaudanosoline	5667378	12500000	5811878	1	1	1209428	4748894	4817863	4615572	4582810	5252191	4929334	11000000	922992	4202895	14400000	4549891	4672935	9204887	9784888	8980658	8812762	8981611	8868380	5428853	5213980	9552656	9873424	6103232	11700000	5400062	5125412	8403791	11400000	8495026	8732696	6-O-METHYLNORLAUDANOSOLINE [ C17 H20 N O4, tgt=78.08, overall=78.08 ]	(303.1411, 95724.97)(304.1436, 15526.131)(307.15363, 742.5719)(285.22638, 1024.1239)(288.14325, 1927.94)(307.15857, 995.16)(287.9037, 2429.562)(290.1483, 116.18667)(324.18695, 163.04402)(303.66467, 5848.6797)(306.1729, 1706.94)(325.60828, 7532.2246)(326.1354, 1273.27)(308.6086, 2775.0037)(310.1301, 5799.48)	5.99
(+)-marmesin	7269634	7036694	6773618	6959882	6863898	6607492	4822310	4725815	4375516	4072904	4715477	4975335	1543981	1458871	1873573	1799322	1868103	1968227	2023610	2151625	2480148	2511791	2647441	2655984	5499848	4843133	4780398	4971237	4654090	4693373	4469393	4453350	5032221	4927937	3591295	3789119	CPD-8191 [ C14 H14 O4, tgt=99.07, overall=99.07 ]	(228.0748, 220.66)(229.08604, 66699.69)(230.08936, 9264.083)(231.09311, 420.62848)(269.13718, 17492.11)(251.12703, 12530.723)	10.2925
(+)-dihydrokaempferol	851349	912865	848432	1	880323	952628	722780	779470	692415	757925	861848	1028928	1005189	1082192	941153	955405	855126	895030	1276542	1255446	1426039	1409859	1267311	1146839	1896102	1925943	1633823	1	1279232	1163754	1178396	123583	821633	1133812	1104024	1317084	DIHYDROKAEMPFEROL-CMPD [ C15 H12 O6, tgt=67.45, overall=67.45 ]	(313.0544, 9444.519)(314.0579, 511.00668)(275.0738, 9698.874)(306.74728, 6299.513)(289.06876, 23300.543)(289.08844, 81200.3)(290.09003, 8263.445)	2.6135
<i>cis</i>-zeatin-<i>O</i>-glucoside	5279531	11600000	12200000	5256708	14500000	12400000	8197230	7139505	9556874	6784897	9716315	8529211	1	1	1	1	1	1	4475669	3363616	3401706	8365179	10800000	11600000	22700000	17200000	11100000	1	20100000	1	5629129	4761646	10000000	12300000	5570444	11200000	CPD-4620 [ C16 H23 N5 O6, tgt=80.08, overall=80.08 ]	(383.16684, 87330.06)(384.17017, 17278.74)(385.17484, 222041.06)(363.90488, 6876.065)(366.15985, 822.826)(385.17834, 170395.05)(386.18295, 23463.488)(367.2133, 24769.574)(368.17386, 4766.2393)(399.19598, 23702.873)(400.2083, 6406.727)(401.21265, 500.63)(381.1849, 1028.27)(407.16745, 132025.4)	7.798
dihydrozeatin-9-<i>N</i>-glucoside-<i>O</i>-glucoside	20000000	21500000	21400000	22100000	29400000	22000000	13000000	10700000	11800000	15100000	12600000	12200000	1	17000000	17200000	16100000	16400000	16400000	17600000	13900000	14600000	14200000	14200000	18000000	18600000	20100000	19800000	19900000	18800000	23900000	19700000	14300000	13200000	18400000	13000000	13300000	CPD-4621 [ C22 H35 N5 O11, tgt=79.60, overall=79.60 ]	(550.6209, 833.8362)(551.2479, 3249.445)(530.72754, 117.6175)(531.7377, 80.45)(550.50006, 1655.57)(551.74896, 4057.0)(552.2512, 2024.08)(531.23944, 252.85999)(566.0768, 231.12)(545.2558, 53606.11)(546.2592, 13954.096)(547.264, 2842.158)(548.2767, 171.6625)(570.2195, 74.96)(554.18787, 310.22144)(554.2234, 839.19)	9.4446
<i>trans</i>-zeatin-<i>O</i>-glucoside-7-<i>N</i>-glucoside	63300000	64200000	59100000	3114986	63500000	52800000	2359627	7828105	3031164	2980262	7977637	3224413	1963813	3829221	1960326	1809866	4210855	22800000	1020789	781041	3329690	1632210	2971230	8186380	52100000	3341093	2910477	2911536	57400000	60000000	2726671	2701571	3988619	3280253	19900000	6526886	CPD-4622 [ C22 H33 N5 O11, tgt=65.92, overall=65.92 ]	(547.6206, 2209.7605)(547.56323, 4010.917)(526.7707, 65163.01)(527.42474, 21782.684)(528.21265, 4026.3801)(529.81433, 1711.11)(531.2224, 282.75)(547.8092, 2648.1443)(549.2326, 8223.73)(528.8227, 11861.151)(529.4726, 2006.6239)(530.22205, 718.39)(564.7265, 6360.9307)(566.265, 1988.2301)(544.5771, 24840.807)(545.4282, 9550.993)(547.58563, 5372.322)(549.2535, 1859.69)(567.61163, 1962.8401)(568.8818,…	11.9632
xyloglucan	642973	555064	1	1	561369	1	1	1	1	2544417	4773424	1	1	1	1	1	1	1	1	1	1	1	1	1	1	1	1	1	1	1	1	1552461	1954172	1	1	1	CPD-10123 [ C39 H66 O33, tgt=7.44, overall=7.44 ]	(1051.344, 1114.2443)(1052.3502, 373.32)	13.2624
1,4-&beta;-D-glucan	549416	1	1	1	1691013	1	1	1385338	1	1	2398248	1	1	1	1	1	1	1	1929538	1430886	1	1	540492	1	1372658	1163400	1	1315941	1396477	1639543	1713580	1	1	5507501	2936313	709319	CPD-10122 [ C24 H42 O21, tgt=51.76, overall=51.76 ]	(666.224, 227.13)(653.22, 3086.6902)(667.2372, 17953.418)(668.2405, 5685.64)(653.6286, 4376.8535)(655.06714, 5660.2925)(655.23376, 9027.7)(687.2547, 1528.12)(668.1093, 10739.143)(669.1158, 16265.221)(670.1231, 15269.48)(670.80707, 14765.469)(671.2677, 21826.41)	12.4765
7',9'-<i>cis</i>-lycopene	1150035	1	1373650	1633307	1	1657996	4592359	1441776	1	1	1538538	1	1	1	1	1	1	1	10600000	8161825	22200000	20900000	22600000	7956956	1	12700000	1	10100000	7376069	21500000	9382598	1	7050909	6110417	1	1	CPD-12371 [ C40 H56, tgt=65.94, overall=65.94 ]	(540.447, 70569.555)(541.45715, 26730.83)(542.4526, 12230.005)(540.4561, 11217.03)(541.128, 12557.874)(559.4862, 12338.382)(560.4884, 4945.337)(562.43713, 6978.712)	28.6762
3'-deoxyadenosine	2545111	1435974	2230078	2136214	2160210	2099383	2730598	2747155	2613522	2759186	2507266	2870568	1752141	2078086	1831152	2946331	1	2088677	3538263	3350136	3358785	3382286	2346541	3325817	2694901	820026	862145	920196	925407	2570350	2868333	3154772	2950325	3072090	2886402	3037853	CPD-10129 [ C10 H13 N5 O3, tgt=78.38, overall=78.38 ]	(253.10565, 2216.456)(233.92137, 2803.1008)(255.11966, 2124.435)(239.11266, 37355.426)(269.13733, 14616.1875)(270.14117, 2593.3184)(252.15617, 79906.63)(253.69858, 19242.53)(255.13531, 2935.7231)(256.1391, 49773.66)(275.09164, 455.43668)(259.32758, 471961.66)(258.0846, 43.39)	6.10674
16-hydroxytabersonine	313813	3875835	993478	1023566	1	1465255	1111209	540064	1170731	1277764	516987	680162	1688516	1639753	447090	1269435	1	2499688	555656	2163159	757351	1806162	2137179	1821352	2959125	1351480	1834494	1	2546050	3576428	2184374	2653521	2112053	1997261	242053	2402411	16-HYDROXYTABERSONINE [ C21 H25 N2 O3, tgt=81.58, overall=81.58 ]	(353.19046, 2369.6213)(338.18158, 3755.215)(340.1945, 957.25)(340.19577, 367.47498)(373.22733, 6118.6553)(374.2302, 270.01715)(378.24527, 5137.3906)(379.18542, 1062.735)(380.1851, 697.87)(359.16855, 70702.32)(360.17123, 15270.579)(361.63174, 5049.3813)(362.17932, 5003.5957)	8.36476
umbelliferone	330717	321658	1594141	416265	905125	649554	1388289	936118	671866	3462882	1072901	3632028	661281	280182	255233	437571	2117950	717490	889664	481284	1057579	2478205	961133	410674	1353160	269765	315970	1327772	628285	451355	152124	1210008	237133	2262426	1694806	223949	CPD-8186 [ C9 H6 O3, tgt=78.44, overall=78.44 ]	(163.03839, 31212.053)(164.04205, 1697.4866)(183.82513, 4622.1284)(181.0631, 80.35)(164.39539, 30743.885)(185.02284, 19437.74)(167.01195, 81951.69)(168.01584, 2943.662)	4.9975
phloretin	891138	5758470	6211236	6095419	5733610	823118	9147981	8052556	9309502	8768630	8270683	8092509	4151609	4188702	4374601	564617	4067963	4237743	4210185	7582393	7579017	4149806	9828978	4918712	7286616	7108622	6009549	5750756	6034947	6299857	7312954	8690396	7289800	7476682	7488336	7683507	PHLORETIN [ C15 H14 O5, tgt=91.81, overall=91.81 ]	(277.22214, 37079.29)(259.0793, 14665.819)(260.0811, 480.78955)(278.9801, 3412.794)(260.20306, 653897.7)(262.0979, 86203.63)(297.13202, 217.60999)(275.11035, 3183442.2)(276.11398, 358463.22)(277.115, 75068.31)(278.11847, 7917.3896)(300.07843, 2671.3445)(280.17987, 7220.0684)(280.07303, 221.63167)	2.446
pyridoxal 5'-phosphate	754898	821778	195166	667608	738796	710612	2381317	2324006	2296276	2478064	2525722	2480244	664743	730289	752708	685415	754775	741043	2240971	2288159	2432898	2444259	3387962	2683592	782508	866107	738606	749000	929175	897240	2192276	2112924	2076975	2099566	2154181	2154663	PYRIDOXAL_PHOSPHATE [ C8 H8 N O6 P, tgt=44.27, overall=44.27 ]	(232.01294, 1176.745)(245.00627, 307.4625)(265.05023, 3983.7385)(249.04343, 50187.344)(250.04677, 7732.7275)	2.023
16, 17-dihydro-16&alpha;, 17-dihydroxy gibberellin A<sub>9</sub>	3684657	431268	3510104	1701722	3582125	2326309	3587708	3464910	1974807	2540952	2549151	3013455	1755592	2411121	2791073	1	4334064	2660452	1958549	2484453	2008328	4861018	1744313	5022219	3570365	5424739	4599607	5218668	3146809	5281913	3577309	3720574	1640351	2555298	3296677	2634500	CPD-12362 [ C19 H25 O6, tgt=83.02, overall=83.02 ]	(351.17755, 7709.925)(332.1656, 3716.9)(371.81683, 12634.7)(372.2136, 5380.2603)(351.12704, 9030.258)(351.85825, 1038.299)(377.17145, 9041.158)(357.15173, 97696.97)(358.15515, 17233.568)	7.76491
8-oxo-dGMP	350253	278124	306288	288117	337192	288748	178078	141958	161014	172123	129614	1	208285	173084	196534	202570	204241	199937	210982	196550	237521	230916	224675	228637	228309	179808	210587	1	1	1	200256	235374	190037	194057	267468	1	CPD-12365 [ C10 H12 N5 O8 P, tgt=47.56, overall=47.56 ]	(361.04227, 4538.45)(367.06436, 986.03156)(347.9579, 1231.0812)(349.0531, 158.66)(381.0784, 94246.516)(382.08124, 14046.39)(383.08673, 15559.8)(384.08374, 3410.595)(363.06897, 14163.954)(364.07245, 5857.5376)(368.92487, 2144.3032)	3.82861
8-oxo-GMP	673588	718065	626861	618506	705897	683863	1	1	1	1	1	1	519057	475340	471780	440604	658248	525777	1	1	1	223154	1	1	1	587616	1	1	1	1	1	1	1	1	1	1	CPD-12367 [ C10 H12 N5 O9 P, tgt=71.18, overall=71.18 ]	(379.04315, 131.745)(363.0303, 4156.75)(364.0321, 352.89)(395.0721, 6837.9336)(396.07104, 561.5308)(397.0641, 872.79)(379.068, 219.61)(405.03824, 1636.62)(385.0227, 445.22)	2.77343
9'-<i>cis</i>-neurosporene	6489903	5872228	6718606	6856687	7409982	7356789	1923486	2834582	1	3591573	7883764	3501030	10100000	1	4471684	6659723	3221242	6166692	3856550	3086353	13100000	2264784	1235958	3335169	11100000	2771184	2131217	1413705	12500000	2984812	5684177	600881	3837496	3016584	2470572	2380254	CPD-12368 [ C40 H58, tgt=52.57, overall=52.57 ]	(541.0143, 10983.721)(541.4663, 9388.08)(542.4741, 195.25)(541.7178, 8766.236)(543.22577, 3807.607)(545.477, 1265.28)(561.5012, 20703.514)(562.5034, 9196.236)(564.7032, 3397.4558)(566.0949, 1475.9082)(566.46063, 220.27332)	29.2255
16,17-dihydro-16&alpha;,17-dihydroxy gibberellin A<sub>12</sub>	12400000	13000000	12400000	21600000	14900000	11700000	9296277	23100000	35600000	36500000	24300000	23300000	10400000	14600000	9554182	14500000	7037616	15300000	14300000	8293049	12900000	24300000	14200000	7616187	9773760	32800000	9978070	10000000	14300000	13700000	9495727	10100000	9697516	31500000	13400000	12300000	CPD-12360 [ C20 H28 O6, tgt=61.65, overall=61.65 ]	(366.9637, 2028.8016)(368.1975, 977.6271)(347.63754, 10321.448)(348.6802, 3474.4949)(348.1848, 119.02)(365.72656, 5456.026)(368.20255, 614.974)(352.1953, 2248.6104)(385.80444, 680.65857)(386.23584, 1680.6499)(364.9302, 660.7343)(391.354, 68273.555)(391.52072, 33576.188)(391.43756, 21263.521)(392.1901, 12843.793)(372.5115, 62796.223)(373.84995, 49957.234)(373.98398, 96612.53)(374.18475, 82826.06)	6.89605
L-tetrahomomethionine	635052	621661	601984	1	1036013	240507	332815	1	311078	441087	1560328	1317410	2133857	1469946	2490949	1311496	253982	1	1048435	1439219	614041	645583	1129474	1	644623	744096	1	836244	1586519	944932	579297	202240	606219	273079	647961	797775	CPDQT-349 [ C9 H19 N O2 S, tgt=47.61, overall=47.61 ]	(207.31615, 790.2988)(209.1158, 116.24)(189.34802, 3446.79)(189.223, 194.3228)(190.10724, 3622.3203)(191.11005, 279.45752)(223.79144, 14761.275)(207.49365, 7182.524)(229.10501, 5604.277)(211.09555, 8235.252)(212.09033, 222.98627)	5.20364
(5Z)-icosenoyl-CoA	956445	359713	801052	827773	880333	983820	1	1	1	2428514	1	1	1	1	1	1	1	1	1394826	1567465	973752	1744217	2032435	1791463	832185	993741	702069	710672	290790	399078	1	1	4368262	3943383	3808926	1	CPD-8171 [ C41 H68 N7 O17 P3 S, tgt=59.68, overall=59.68 ]	(1041.3733, 8797.17)(1042.3771, 3797.79)(1077.3912, 860.2233)(1056.648, 11303.142)(1057.6515, 4988.326)(1061.3936, 5664.058)(1062.3975, 5534.14)	12.6286
protochlorophyll a	1264569	817262	2896789	741721	5197192	24600000	47100000	11400000	33800000	31900000	742229	695120	6258716	20100000	4217969	538294	15800000	738781	611045	2334083	643001	1	662462	915687	1	616986	611601	1	809566	651410	785261	1042392	3515881	1019309	698788	1	CPD-8177 [ C55 H71 N4 O5, tgt=55.36, overall=55.36 ]	(870.88324, 4487.4897)(873.5534, 6966.8)(849.6346, 2892.5657)(850.5335, 2853.27)(872.5577, 2361.91)(872.55426, 1745.205)(872.555, 7351.78)(873.5561, 2263.6)(850.54517, 8717.403)(851.5529, 11034.66)(885.7851, 15755.526)(886.5651, 9992.136)(887.55975, 2678.8713)(888.5418, 168.45)(869.0372, 21332.418)(869.57886, 13823.914)(870.5771, 6263.3667)(892.7885, 1916.7457)(894.3825, 1635.7733)(894.5532, 1866…	26.6185
columbamine	3869002	15400000	1	11500000	3859204	4014854	1	3876483	1	1	1	1	473777	5263074	884197	1	1661373	7136791	1	3241714	2911085	2774705	4397681	4438829	5617273	13200000	4114152	4310914	1	1	1	1	3926264	3995883	3972999	3723640	COLUMBAMINE [ C20 H20 N O4, tgt=80.06, overall=80.06 ]	(339.1414, 53724.895)(340.14478, 9442.116)(321.12985, 3919.4133)(324.1441, 413.03)(341.15698, 54483.758)(342.15985, 9678.95)(322.97043, 4750.342)(324.14548, 188.96571)(356.1765, 115745.164)(342.9545, 80931.84)(342.6739, 10068.325)(346.22385, 11076.738)(347.63138, 5382.7925)	8.26733
(<i>E</i>)-1-(glutathion-<i>S</i>-yl)-<i>N</i>-hydroxy-&omega;-(methylsulfanyl)heptan-1-imine	12200000	12100000	12000000	12200000	11800000	5817599	12600000	14100000	3363869	11000000	1	13000000	19100000	16800000	3224272	2701230	19800000	19700000	1227194	1075246	21900000	2706610	1302520	2269298	2990204	3712931	1172878	1996127	1838891	2914533	28100000	1	496851	511215	670074	1	CPD-12399 [ C18 H31 N4 O7 S2, tgt=74.45, overall=74.45 ]	(480.16922, 10902.072)(464.8176, 7357.798)(466.1537, 1312.7092)(467.15082, 699.6937)(480.80014, 95348.06)(481.9857, 27565.33)(483.17545, 9829.408)(463.1657, 705.78)(499.7096, 6592.161)(480.6344, 2770.8147)(483.18253, 7086.017)(485.45258, 1061.9707)	9.51239
1-(methylsulfanyl)-7-<i>aci</i>-nitroheptane	668791	351833	2579473	1305460	2912770	1	1332345	1	2160864	1908473	1	2003099	528944	1	419654	1	1	1	3106690	1747429	1134692	3852198	1	1522083	1269636	3175704	3640458	2757787	2120766	1999683	4052125	349047	2065991	680149	905365	2581100	CPD-12398 [ C8 H17 N O2 S, tgt=40.94, overall=40.94 ]	(195.0998, 236.29)(196.1049, 535.14)(176.09221, 4777.071)(194.80159, 21241.64)(195.62407, 9177.364)(215.08928, 234.66286)(197.08122, 5734.5063)(198.0741, 5813.0093)(199.16797, 318.07547)(200.07664, 613.62)	6.35129
(<i>E</i>)-1-(L-cysteinylglycin-<i>S</i>-yl)-<i>N</i>-hydroxy-&omega;-(methylsulfanyl)hexan-1-imine	12700000	1	12400000	1	1	1	1	1	7979865	7130728	1	1	1	6818995	1	1	1	1	1	6933989	7235388	6796559	9279742	1	1	1	1	1	8079999	7731212	1	1	11000000	10700000	7643155	7554161	CPD-12397 [ C12 H23 N3 O4 S2, tgt=61.15, overall=61.15 ]	(337.9187, 7736.9795)(339.7731, 192101.83)(340.108, 70312.99)(319.10114, 37447.723)(320.10333, 4737.7666)(338.9783, 5238.761)(342.1163, 29956.34)(343.1187, 7870.97)(321.68484, 65600.47)(323.3221, 367691.0)(324.3229, 132129.47)(324.6087, 3208.6602)(325.1116, 3723.34)(360.81262, 46865.41)(360.1498, 29085.59)(339.33725, 4899.1943)(341.63486, 47676.395)(362.83917, 7336.5557)(365.49994, 95645.18)(366.…	5.6576
(<i>E</i>)-1-(glutathion-<i>S</i>-yl)-<i>N</i>-hydroxy-&omega;-(methylsulfanyl)hexan-1-imine	3712747	2441644	3799108	1980952	2119358	2383190	1873833	1839397	1401582	1350355	1710086	1739462	432603	850570	667550	379978	386186	557486	1	1	1107293	970906	949966	987798	1	802798	901166	1	534369	1832744	454874	877345	1764728	316953	1728670	2525657	CPD-12396 [ C17 H29 N4 O7 S2, tgt=63.83, overall=63.83 ]	(465.46356, 5803.709)(466.21716, 1069.9069)(467.15622, 307.62714)(451.0296, 4745.652)(452.5858, 586.00116)(468.51956, 518.72186)(471.6491, 4516.545)(451.26077, 2263.9841)(452.52963, 311.12234)(453.14136, 675.45496)(486.10895, 3703.9055)(488.06006, 1594.1487)(488.1867, 1906.83)(468.87744, 5074.1646)(470.16794, 598.6767)(489.91656, 440.1611)(473.12613, 41306.06)(474.1299, 7959.6064)	4.50325
1-(methylsulfanyl)-6-<i>aci</i>-nitrohexane	1025520	2833962	823086	1	2719653	3907590	1	2921369	1	1	1	1	2238231	3246554	4035654	2654911	725302	2753705	3539810	2097659	1	1	2149529	1	3740265	2531635	3974313	3342217	1715741	1480029	1	2367702	2688940	1	1	1	CPD-12395 [ C7 H15 N O2 S, tgt=51.17, overall=51.17 ]	(181.78128, 3538.3098)(161.73924, 1828.2771)(162.07166, 1135.915)(180.08638, 7543.9717)(181.08752, 5773.3325)(163.07635, 378.565)(199.117, 167.12)(203.74213, 2770.8)(183.06584, 615.05334)	5.38317
lathyrine	1008638	1111613	1226432	609729	1212113	1351187	880619	1099848	516815	943826	1202412	1015664	962695	793514	1031727	811146	1107158	668120	591674	1016418	437675	520876	632522	751553	700441	972624	1164912	1094029	1349470	611163	690096	1011866	813561	559437	447107	1003076	LATHYRINE [ C7 H10 N4 O2, tgt=52.49, overall=52.49 ]	(182.08156, 11479.197)(183.08603, 1656.7842)(165.03656, 3561.812)(167.0781, 8172.12)(187.09465, 1145.0634)(168.53917, 4105.5034)(169.08583, 280.60168)(202.54617, 2237.6174)(186.11414, 286.60443)(208.07828, 11076.365)(187.0564, 597.42)	3.09483
benzyladenine	352770	510238	351331	493381	302723	582762	683173	1359466	648177	1	1	1	1	891891	1	1	1	744936	638398	653777	710448	624849	808188	801534	1	1	1	159316	1	149973	614812	614366	667022	665600	711351	702710	CPD-4604 [ C12 H11 N5, tgt=46.30, overall=46.30 ]	(228.10687, 3270.6467)(230.04597, 480.27533)(230.1132, 698.39)(231.03978, 11905.04)(231.1215, 16043.04)(248.14969, 374.54248)(248.91156, 1674.4172)(253.1052, 3186.72)	4.21172
(<i>E</i>)-1-(L-cysteinylglycin-<i>S</i>-yl)-<i>N</i>-hydroxy-&omega;-(methylsulfanyl)pentan-1-imine	410864	5973205	6291903	5637406	5664234	392220	11800000	7750937	359760	1	7860688	10700000	6350177	6159522	6283270	6324196	6496944	6432656	7576277	7444077	7710429	7908619	13900000	6885166	6372381	6376656	6630021	6204427	6605407	6986884	7955296	7663814	1	7258880	7709272	2065247	CPD-12394 [ C11 H21 N3 O4 S2, tgt=67.26, overall=67.26 ]	(325.0896, 147851.45)(307.08188, 9214.277)(309.07858, 5666.4)(324.17017, 127001.78)(325.10977, 9216.985)(326.11295, 875.99365)(307.66727, 8630.506)(309.095, 19472.98)(344.55716, 29951.756)(346.12668, 8427.69)(347.1305, 57692.22)(328.83966, 17302.982)(329.1206, 109043.25)(346.28354, 2324.821)(331.07916, 41828.293)(333.0749, 252.12)	6.08656
pheophytin b	11900000	1	65600000	10100000	65500000	28200000	20000000	22500000	22400000	125000000	19300000	24600000	21600000	49100000	28200000	10700000	26700000	63700000	23200000	1754080	9804301	21000000	42200000	4617296	25600000	52500000	24700000	23600000	21600000	790279	4645475	11800000	35900000	31500000	27100000	3728854	CPD-8178 [ C55 H72 N4 O6, tgt=97.21, overall=97.21 ]	(885.5532, 60318.566)(886.556, 37445.594)(887.5584, 14159.798)(888.7103, 7061.6885)(889.80316, 4145.475)(890.5674, 1393.79)(891.5706, 252.83)(868.5863, 11973.617)(868.08496, 6229.6797)(885.5543, 57643.84)(886.5565, 35487.176)(887.5583, 12957.9795)(888.5574, 5615.5283)(889.5466, 192.79)(871.1801, 7557.4253)(874.30695, 5990.326)(874.5571, 5839.58)(905.8368, 7658.3003)(906.58276, 1399.9688)(888.0904…	29.6417
(<i>E</i>)-1-(glutathion-<i>S</i>-yl)-<i>N</i>-hydroxy-&omega;-(methylsulfanyl)pentan-1-imine	3141873	3329624	9849183	3414007	3455491	3184837	10900000	8402241	2163290	10200000	11900000	2076362	3486926	2975404	3495699	2959319	4809428	1	3752728	5676556	3657496	2661900	5937939	3753564	2516596	3638542	2426020	3870130	8239043	2709186	8598522	5476198	9067225	2916290	3285818	2790508	CPD-12393 [ C16 H27 N4 O7 S2, tgt=63.69, overall=63.69 ]	(453.7495, 6650.7993)(454.81912, 5218.281)(455.38474, 3936.769)(456.13635, 1965.655)(439.1211, 17666.555)(454.13495, 6624.97)(455.85037, 4854.6045)(456.13834, 1790.4751)(435.1276, 1502.9359)(438.1244, 1230.9066)(439.62714, 3412.505)(470.3539, 30610.977)(470.4519, 20486.05)(452.2989, 14685.319)(455.7925, 6797.28)(475.78622, 2036.4083)(478.12018, 140.145)(457.11185, 15482.03)(458.11453, 2730.886)	7.93171
1-(methylsulfanyl)-5-<i>aci</i>-nitropentane	2052884	4479551	1849204	1402663	1886362	1903261	2530746	2101939	1976372	1960067	1	9818895	1	1	1	3114494	1564071	1434756	1245688	1	2020949	1	1840345	1	1054644	1314178	1	1981384	1206809	1264209	8866711	1861592	1572168	1878054	2285863	4970544	CPD-12392 [ C6 H13 N O2 S, tgt=68.15, overall=68.15 ]	(165.52199, 1139.6772)(168.0676, 719.68)(150.056, 2937.356)(165.40593, 3342.9941)(148.06061, 13560.21)(149.06313, 421.6537)(181.0995, 6479.5376)(166.03279, 2474.851)(167.08932, 503.085)(187.32895, 2406.812)(188.16615, 641.2977)(169.04689, 7345.3857)	2.401
(<i>E</i>)-1-(L-cysteinylglycin-<i>S</i>-yl)-<i>N</i>-hydroxy-&omega;-(methylsulfanyl)butan-1-imine	2152385	2219244	1781867	1800364	1	1865799	4998549	5155778	5252745	4895108	4102321	5127018	6954313	1068559	7663143	8929901	1054394	9226135	1778198	3584572	3288102	3452047	3984801	4366592	1281676	2307432	1033979	960548	1137726	2073288	4108186	4204180	2319531	3497828	4229677	4036327	CPD-12391 [ C10 H19 N3 O4 S2, tgt=61.45, overall=61.45 ]	(309.07895, 19324.168)(310.0827, 1285.3969)(293.06448, 57048.723)(294.77426, 4552.6733)(295.70508, 2813.9785)(296.0662, 323.69373)(313.1513, 2860.0093)(314.08682, 303.20334)(293.08026, 9202.431)(332.0292, 9708.317)(332.44562, 65663.85)(333.11536, 113689.91)(315.10577, 25152.754)(334.9013, 38707.934)(337.85126, 10444.003)(338.0647, 2280.41)(317.81125, 4733.724)	1.9272
benzyladenine-7-<i>N</i>-glucoside	3698152	3429586	2371170	1504999	3810907	3920340	1	1	1	1	1	1	1	1	1	1515266	1539147	3568847	1213992	1	1071543	1	1	1	1	1	1	937935	1	1	1	1	1	1	1	1535992	CPD-4607 [ C18 H21 N5 O5, tgt=60.02, overall=60.02 ]	(387.51697, 4879.489)(369.14645, 9044.154)(370.14713, 489.99554)(389.4174, 20081.55)(391.50723, 17087.633)(392.17648, 5168.4937)(371.15475, 28408.076)(372.15665, 4486.71)(375.1602, 1946.65)(405.18896, 13681.338)(406.1925, 1093.86)(389.03995, 4339.2925)(397.14694, 1705.5486)	10.9827
rosmarinate	1669843	889325	798996	3995921	1	4765355	3208679	4053406	1	1	1	4121626	772744	4395812	4386345	4396224	4630600	4438482	1069971	1896905	3179739	3340557	2928248	1	2727402	1	1	2325588	4985123	2804720	4116490	2636932	3584842	541406	1	3860223	CPD-6981 [ C18 H15 O8, tgt=56.58, overall=56.58 ]	(361.68314, 2319.2102)(342.32062, 5051.9404)(342.35474, 1074.98)(361.59137, 15979.108)(362.09344, 175.1)(344.18454, 1608.7576)(346.41895, 866.62006)(347.0906, 878.3)(378.0702, 22909.67)(380.1138, 659.24005)(359.64417, 9470.646)(360.7617, 213.48334)(386.7798, 1452.3359)(383.061, 139.0)(366.73093, 5930.83)(367.0643, 2102.29)	3.51368
(<i>E</i>)-1-(glutathion-<i>S</i>-yl)-<i>N</i>-hydroxy-&omega;-(methylsulfanyl)butan-1-imine	11500000	11800000	11800000	3148948	2876783	11900000	902874	3833576	2847601	3740222	3375101	4700485	2371035	8302671	11700000	11700000	12600000	12300000	2439207	4465532	2363844	9659302	9283470	9256900	2536153	9442735	8898210	9011569	2925663	10400000	3010344	2884116	3272396	4970146	3806918	4517130	CPD-12390 [ C15 H25 N4 O7 S2, tgt=77.83, overall=77.83 ]	(441.1162, 40368.67)(442.11957, 8291.405)(443.1187, 7484.448)(421.1106, 23652.541)(422.11505, 4346.497)(455.15256, 22584.703)(456.1577, 6117.251)(437.14157, 2062.1934)(438.14633, 47.511425)(443.09543, 3854.4363)	6.0895
(3Z)-hex-3-en-1-ol	945641	1	1	1	549972	1	1	1	1	1	1	1	1	615614	1	1	808269	459463	1249175	1	1	1	1	1	1	1	1	1	1	1	1	1	3630458	1	1	2356747	CIS-3-HEXENOL [ C6 H12 O, tgt=74.62, overall=74.62 ]	(118.12276, 5715.3096)(100.11217, 10265.29)(101.10854, 447.42203)(127.087875, 4594.04)(105.06727, 897.68)	23.5365
adipate	4831034	4542822	2745213	1908753	5228831	4288002	2646071	9020322	5521564	5647911	282284	3098273	6135683	1526074	1228158	6544769	6612197	6901873	2577611	2066308	409039	2639691	2753828	2393109	2447290	5323656	2575284	1908894	2162919	1887682	3090931	3361019	2478573	900360	358528	2837058	ADIPATE [ C6 H8 O4, tgt=76.51, overall=76.51 ]	(129.04005, 1362.8201)(130.0415, 460.1)(145.04929, 36120.836)(146.05539, 972.27496)(147.0463, 4559.13)(127.038994, 38165.793)(128.04218, 1313.9254)(162.0754, 6152.9116)(163.07645, 170.478)(144.0662, 1112.9171)(150.4811, 1273.9583)	2.3965
isopentenyladenine-7-<i>N</i>-glucoside	13500000	2737086	1	1857972	14700000	6580884	1	8095694	1	1	1	1	3756356	4397553	4731977	4778065	4250764	5775764	7364674	1	3603557	3105185	9308096	8475667	2127410	5262268	3766650	5449116	1477365	1699424	1438563	496640	9956023	1889127	1895017	1	CPD-4602 [ C16 H23 N5 O5, tgt=87.34, overall=87.34 ]	(367.11893, 11931.922)(368.17502, 2959.0002)(370.1847, 17308.88)(348.1627, 1125.3467)(348.1642, 284.92)(368.2225, 23712.129)(369.0, 6136.457)(368.85568, 10105.113)(350.55057, 3909.4895)(383.32837, 8003.306)(384.2095, 2142.6882)(385.2165, 475.99)(366.05237, 21891.695)(366.6271, 6348.6235)(390.1664, 5498.1357)(373.01205, 3699.097)	9.60914
(<i>E</i>)-8-(methylsulfanyl)octanal oxime	4018243	12300000	13600000	14300000	5768022	5762126	4512512	5104318	5873434	1	8571297	1	4673412	3370298	1	821262	3441147	3938425	1970881	4935837	5682270	1	13800000	1	14600000	3744614	1	3812929	4997823	16300000	11600000	17700000	4851563	2033287	3887599	4075302	CPDQT-350 [ C9 H19 N O S, tgt=46.54, overall=46.54 ]	(193.45367, 256.26663)(194.1261, 110.7)(174.44585, 886.02167)(175.11287, 716.92334)(177.1138, 6317.37)(209.1529, 144005.81)(192.286, 880.8)(213.44461, 24329.719)(215.1055, 901.35754)(195.10112, 22124.936)(198.99586, 3460.3254)(199.0959, 4479.31)	7.5649
isopentenyladenine-9-<i>N</i>-glucoside	13500000	1	1	1	14700000	1	1	8095694	1	1	1	1	1	1	1	4778065	4250764	5775764	7364674	1	1	1	1	8475667	1	5262268	3766650	5449116	1	1	1	1	1	1	1	1	CPD-4603 [ C16 H23 N5 O5, tgt=87.34, overall=87.34 ]	(366.92194, 1339.9575)(347.83023, 1525.2266)(348.1642, 284.92)(367.07916, 25204.299)(368.30963, 6641.433)(368.1916, 3768.92)(349.29654, 4073.005)(383.2033, 2781.3298)(384.21017, 201.77)(366.8641, 19371.023)(367.1995, 6130.984)(393.1722, 5691.133)(373.9077, 5812.1626)	7.86427
1-18:2-2-16:0-digalactosyldiacylglycerol	2776023	3318432	7138457	2370285	2487835	2783490	1	1919330	1	1	1	1	1	3230015	3060579	2120902	30800000	1	20300000	1	1	1	1	1	7108943	5893684	6737090	5641305	7985193	24000000	1	1	20000000	25600000	18300000	22300000	CPD-8161 [ C49 H88 O15, tgt=65.22, overall=65.22 ]	(916.6089, 105.65)(898.6093, 94556.28)(899.61273, 48330.92)(900.615, 15664.128)(901.6146, 2930.0967)(902.632, 175.31)(924.64386, 166.875)(934.6371, 31678.756)(935.6401, 8282.97)(936.6537, 800.49005)(917.6364, 393.26)(940.184, 19438.578)(940.8825, 5536.9463)(941.5994, 31.29)(928.6199, 11072.113)	24.974
1-18:3-2-16:0-digalactosyldiacylglycerol	44900000	9409602	38200000	1	9671538	1	16000000	55500000	13100000	78500000	72500000	16700000	179000000	44900000	125000000	8357232	23800000	137000000	27200000	10600000	13000000	1	60000000	13200000	79500000	81000000	23000000	23500000	76700000	79500000	29900000	77400000	1	76100000	21100000	72600000	CPD-8162 [ C49 H86 O15, tgt=98.87, overall=98.87 ]	(915.8084, 408.96103)(896.5903, 994.77625)(897.575, 638.93536)(915.6057, 3972.28)(898.5746, 85549.61)(899.5771, 46035.57)(900.5794, 15314.807)(901.5719, 2560.3513)(901.6179, 995.15)(932.63025, 147584.6)(933.6331, 82066.79)(934.6372, 28157.045)(935.6402, 7118.161)(936.65497, 708.6081)(915.53326, 1841.7734)(915.6132, 1374.46)(937.5845, 95655.836)(938.588, 51518.605)(939.5908, 18275.613)(940.59503, …	25.1608
thetin	2146071	155165	165853	375275	1042821	354981	1	1	716256	1	1	1	1	1	1	1	1	1	415188	1	1	457886	430582	1	1	1	1	1	1	1	1	1	1	1	1	1	DIMETHYLSULFONIOACETATE [ C4 H8 O2 S, tgt=56.16, overall=56.16 ]	(124.0243, 146.53)(140.7227, 458.02002)(141.0568, 135.87)(121.0509, 110909.58)(123.61785, 2372.2258)	5.6719
deacetylisoipecoside	56600000	99400000	100000000	56400000	127000000	102000000	1	9529362	34600000	33400000	30300000	10800000	89400000	85400000	82300000	68300000	76600000	91100000	5721370	3917482	12900000	13300000	5955868	1	1	1	1	1	1	1	1	1	1	1	1	1	DEACETYLISOIPECOSIDE [ C25 H34 N O11, tgt=81.84, overall=81.84 ]	(524.4388, 4721.8564)(531.23615, 1773.9725)(511.0908, 1804.8999)(513.2287, 871.5733)(544.05054, 37043.016)(546.25745, 17750.572)(547.2628, 8545.151)(548.2564, 1305.885)(527.24554, 89910.27)(528.2496, 23128.736)(550.7164, 2252.355)(551.2083, 202.84)(533.6068, 2413.6692)	10.3923
1-18:2-2-18:2-monogalactosyldiacylglycerol	66600000	25000000	65700000	1	41700000	26300000	37000000	1	1	10900000	7059213	53600000	61800000	42800000	64300000	56000000	90100000	87900000	26000000	71000000	84100000	20700000	25900000	20100000	25600000	20100000	19400000	147000000	94500000	195000000	25100000	25700000	23000000	1	20000000	18600000	CPD-8165 [ C45 H78 O10, tgt=46.79, overall=46.79 ]	(782.5634, 53537.176)(762.56055, 8458.862)(782.56683, 83603.64)(762.5657, 6862.508)(798.3942, 16016.622)(783.16925, 44861.43)(784.4853, 32528.367)(801.63934, 19024.867)(802.9642, 11438.327)(788.6149, 13157.245)	29.2707
1-18:2-2-18:3-monogalactosyldiacylglycerol	20000000	41400000	1	1	1	26000000	30000000	1	1	1	25100000	26100000	1	1	1	1	1	1	23500000	80100000	18700000	18400000	45300000	1	1	64600000	19800000	58600000	98900000	56900000	2471695	41000000	8530731	1	1	55300000	CPD-8166 [ C45 H76 O10, tgt=61.17, overall=61.17 ]	(778.1951, 71126.055)(779.7337, 60252.88)(781.1947, 144912.2)(781.4397, 148574.08)(782.30884, 71373.516)(782.5615, 52097.836)(762.7981, 5968.3154)(778.55774, 19564.707)(762.55743, 3570.1401)(794.571, 85427.09)(795.5763, 36947.027)(796.587, 14167.733)(776.56647, 14222.258)(777.56757, 13033.201)(799.5307, 73983.305)(800.5355, 33276.867)(801.54065, 24338.658)(782.518, 85.65)	27.4478
1-16:0-2-18:2-digalactosyldiacylglycerol	2776023	3318432	7138457	2370285	2487835	2783490	71400000	1919330	45600000	45200000	274000000	268000000	1	3230015	3060579	2120902	30800000	1	20300000	33300000	38700000	37300000	36800000	1	7108943	5893684	6737090	5641305	7985193	24000000	39500000	77600000	20000000	25600000	18300000	22300000	CPD-8163 [ C49 H88 O15, tgt=65.22, overall=65.22 ]	(917.60767, 100.035)(898.6094, 187519.58)(899.6131, 94658.9)(900.6152, 29774.11)(901.6171, 7015.2734)(902.6312, 1805.7316)(903.6378, 746.9)(923.83887, 143.726)(934.6379, 35815.023)(935.6416, 10724.516)(936.6537, 800.49005)(920.8735, 395.36334)(917.6444, 71.47)(940.0627, 18424.031)(940.8118, 6527.2666)(941.6068, 1912.026)(926.8221, 7630.166)(926.22675, 3734.044)(927.945, 8543.293)(927.6064, 4307.6…	26.7258
kinetin	655224	654381	686924	631918	681533	721886	825457	1467536	688747	745452	773190	1560323	777564	325598	758809	718515	727065	761886	757176	728282	1	641498	692220	656020	662205	680044	716184	1	643009	673465	814921	783607	1	681594	763545	751787	CPD-4609 [ C10 H9 N5 O, tgt=60.50, overall=60.50 ]	(198.07413, 21348.928)(199.07692, 851.95306)(200.07703, 1154.0634)(203.0894, 1562.7257)(234.60197, 5252.813)(234.12183, 329.83)(217.56198, 12779.169)(220.1172, 1796.03)(241.0735, 203.81)(221.06488, 606.81)	4.08951
1-16:0-2-18:3-digalactosyldiacylglycerol	44900000	9409602	38200000	1	9671538	1	16000000	55500000	13100000	78500000	72500000	16700000	1	44900000	1	8357232	23800000	1	27200000	10600000	13000000	1	60000000	13200000	79500000	81000000	23000000	23500000	76700000	79500000	29900000	77400000	1	76100000	21100000	72600000	CPD-8164 [ C49 H86 O15, tgt=98.87, overall=98.87 ]	(915.6071, 226.67876)(896.59033, 609.9493)(897.56976, 518.4313)(915.6057, 3972.28)(898.5746, 85549.61)(899.5771, 46035.57)(900.5794, 15314.807)(901.5719, 2560.3513)(901.6179, 995.15)(932.6302, 154481.69)(933.63324, 85791.01)(934.63696, 29302.33)(935.64026, 7564.955)(936.65497, 708.6081)(915.87317, 745.0763)(937.5844, 101185.266)(938.58795, 54367.867)(939.5904, 19174.018)(940.5943, 4820.76)	25.0404
benzyladenine-9-<i>N</i>-glucoside	3698152	3429586	2371170	1504999	3810907	3920340	4502768	1578939	1431280	1	1	8092832	1	1	1	1515266	1539147	3568847	1213992	633652	1071543	1	1	693054	1	1	1	937935	1	1	1	1	1	1595480	2206622	1535992	CPD-4608 [ C18 H21 N5 O5, tgt=60.02, overall=60.02 ]	(387.363, 4875.2407)(388.16034, 77.74)(369.14642, 8280.309)(370.14713, 489.99554)(389.4455, 20466.568)(391.55872, 22726.387)(392.17645, 8229.034)(371.15552, 23899.531)(372.15665, 3737.7412)(375.1602, 1946.65)(405.1889, 14795.318)(406.19247, 1381.2854)(389.516, 7070.9155)(397.14725, 2052.7986)	10.8946
lipid X	59100000	41500000	56900000	23100000	42100000	37100000	19900000	20900000	18600000	18600000	22300000	33200000	22500000	15400000	13900000	18700000	18800000	12800000	10400000	11800000	9847873	9153789	12300000	12200000	85800000	56800000	28000000	12900000	16400000	17500000	66100000	23800000	17200000	16500000	18100000	15500000	BISOHMYR-GLUCOSAMINYL-1P [ C34 H64 N O12 P, tgt=92.86, overall=92.86 ]	(712.65, 5104.562)(713.55707, 5010.695)(715.00604, 1119.557)(715.4334, 1802.9166)(693.24194, 33375.17)(693.1, 29294.33)(693.4091, 7343.4937)(694.4108, 721.638)(713.6923, 2930.9824)(714.4384, 4166.947)(714.93665, 1311.485)(715.4308, 1487.17)(696.1553, 3571.3635)(727.4581, 135926.44)(728.4611, 60080.535)(729.46716, 48300.75)(710.64777, 5082.8467)(733.6824, 11792.7705)(734.55865, 4902.723)(735.4173,…	18.3979
(propanoyl)adenylate	195784	744153	1	664830	654177	698795	691914	743506	537843	654956	669070	675585	1050211	887017	1104208	1062660	990134	1127341	1137937	408427	1127212	348333	379369	1172913	179972	1130246	993330	584778	558647	161666	655487	644930	587948	497760	517209	419825	PROPIONYL_ADENYLATE [ C13 H17 N5 O8 P, tgt=45.26, overall=45.26 ]	(404.587, 36889.758)(387.04037, 2154.2537)(389.0824, 175.69)(407.095, 30185.326)(408.09937, 5955.1665)(386.75073, 2300.565)(389.0871, 215.095)(421.8093, 3029.3796)(423.0776, 3905.573)(423.52618, 7747.792)(424.3794, 833.845)(425.1293, 712.89667)(404.96753, 1433.6158)	3.97926
(<i>E</i>)-1-(L-cysteinylglycin-<i>S</i>-yl)-<i>N</i>-hydroxy-2-(1<i>H</i>-indol-3-yl)ethan-1-imine	4020850	8354937	1	3832294	4008975	4337776	4398732	54200000	3356527	1	47900000	37000000	9607696	22200000	4788713	9473820	21700000	1	4319829	7258771	29800000	5340698	2737892	1114048	3286723	1031224	1	7404273	8604469	18400000	36100000	35400000	4638086	36000000	6151468	34700000	CPD-12388 [ C15 H18 N4 O4 S, tgt=82.41, overall=82.41 ]	(350.9482, 26700.828)(352.10696, 4312.9004)(334.05838, 8512.41)(336.09293, 21599.984)(336.6953, 27059.379)(337.0928, 50880.24)(354.46103, 10689.613)(354.1163, 6012.97)(336.88968, 133785.72)(336.979, 299508.25)(339.1047, 1252202.9)(372.05035, 40161.008)(374.14755, 16650.607)(353.58267, 29212.908)(352.1368, 4693.19)(375.89523, 14310.578)(379.10083, 58510.19)(355.9626, 122399.07)(357.75284, 13721.46…	4.751
kinetin-7-<i>N</i>-glucoside	740939	3195639	988133	538553	1074521	485020	1966391	3574316	1934233	1892324	1289388	2140201	1172651	1	3284601	1980721	1392928	604463	3999786	4119587	933414	1732368	1619292	1364547	3126535	1	2965955	3285129	647158	1684813	1149230	4400330	4237148	1046573	993985	1052728	CPD-4610 [ C16 H19 N5 O6, tgt=77.16, overall=77.16 ]	(378.36685, 100166.29)(379.36136, 33709.918)(380.1396, 39087.24)(362.86218, 5058.5415)(364.1308, 7459.98)(381.15097, 80272.41)(382.1545, 21537.66)(361.63684, 264.465)(395.16534, 12726.579)(396.16708, 3783.597)(377.21143, 2162.99)(404.13275, 1298.2723)(382.11627, 33254.188)	7.70568
(+)-7-<i>epi</i>-12-hydroxyjasmonoyl-L-isoleucine	3048126	2661663	2662274	2959897	1	1	5304058	4292284	4035306	3377579	5548554	5101882	2328770	4972913	2090711	5878063	2282444	5703708	5229029	5109897	5249673	4935586	4935709	5158010	4901772	5107337	4935015	4918041	5198027	5115137	2087053	2123210	4524468	4551523	6227916	4707240	CPD-13420 [ C18 H28 N O5, tgt=62.67, overall=62.67 ]	(364.2269, 9749.49)(365.05573, 5778.2417)(365.19836, 4611.9976)(325.20062, 9490.738)(343.2047, 108.34)(357.23654, 934.38135)(359.48926, 294.51376)(360.23743, 604.36334)(342.2143, 7790.4775)(343.1722, 71487.27)(344.1753, 12872.361)(339.78214, 3807.4875)(341.8972, 2357.8733)	9.16365
(<i>Z</i>)-1-(L-cysteinyglycin-<i>S</i>-yl)-<i>N</i>-hydroxy-2-phenylethan-1-imine	44100000	44600000	44900000	14500000	15200000	44800000	4362272	24700000	37200000	3672490	4462045	1	46400000	1793007	43900000	44600000	12600000	1548511	35800000	37800000	1	3408477	39700000	40200000	43400000	43200000	37800000	25400000	46300000	2959876	1	49500000	1	3725574	45200000	29100000	CPD-12385 [ C13 H17 N3 O4 S, tgt=52.67, overall=52.67 ]	(313.089, 36450.797)(314.09155, 5284.7134)(293.27704, 16824.996)(294.1843, 4076.1265)(295.0833, 540.52716)(315.10486, 299698.53)(297.09323, 4411.301)(298.0937, 807.6595)(334.23416, 37262.34)(334.46518, 151149.14)(335.13098, 122606.09)(314.43137, 65798.234)(336.8321, 10842.525)(338.27826, 20366.668)(339.13803, 12327.127)(340.0856, 5445.201)(318.07596, 2775.788)	4.98075
(<i>Z</i>)-1-(glutathion-<i>S</i>-yl)-<i>N</i>-hydroxy-2-phenylethan-1-imine	646300	1450166	1236446	2943099	599904	5179729	884046	3489286	6860024	7437635	5010265	8839225	1598514	1095131	1	2229995	2435281	1	2761266	2313891	3187031	3065519	4303763	2190348	1320643	142408	1815895	1779862	501107	1440353	691481	1	4425997	670834	3101957	4146573	CPD-12384 [ C18 H23 N4 O7 S, tgt=51.94, overall=51.94 ]	(440.18677, 19424.602)(444.1358, 735.49)(423.93033, 44268.57)(423.7894, 34723.094)(423.12518, 1876.1614)(426.12787, 184.99501)(425.1292, 195.72)(457.3444, 9968.831)(458.56464, 789.00397)(439.15347, 12745.774)(440.15393, 1952.2864)(441.1414, 432.72)(463.12262, 2416.169)(445.9965, 9438.151)(449.3822, 6871.698)(450.1128, 3772.83)	6.2583
(<i>E</i>)-1-(glutathion-<i>S</i>-yl)-<i>N</i>-hydroxy-2-(1<i>H</i>-indol-3-yl)ethan-1-imine	2214220	2421568	2223997	1467097	1228884	8245330	292853	1622499	7974413	8174407	5104066	209655	196111	972662	848845	1074314	927263	3316786	728160	707595	745725	849395	5590912	5622744	1015660	1382125	912871	947687	4114314	631752	5741290	3456644	302582	1676427	1146220	1912066	CPD-12387 [ C20 H24 N5 O7 S, tgt=59.49, overall=59.49 ]	(482.213, 11323.212)(483.92535, 3204.0833)(484.1477, 388.145)(463.38312, 818.75745)(465.13623, 1852.5934)(481.67722, 6413.639)(483.81763, 1384.15)(485.15967, 9914.754)(461.43298, 3920.762)(463.5397, 913.0393)(498.30942, 2699.8416)(499.17746, 6265.0767)(480.3464, 29904.553)(481.54675, 8381.675)(482.67136, 4787.4453)(501.1292, 2100.0361)(502.13174, 63.993332)(486.1197, 1344.645)	7.80678
1-(1<i>H</i>-indol-3-yl)-2-<i>aci</i>-nitroethane	1211466	890878	234146	240400	979515	198885	2231390	1335626	1225611	749945	2217708	1800146	796607	1062742	357333	4178490	326922	2372666	945019	1	1717035	4819753	199788	3513962	574534	1300708	951247	944905	1721578	1432368	1103123	1480971	538101	963232	985065	975058	CPD-12386 [ C10 H10 N2 O2, tgt=58.51, overall=58.51 ]	(172.06409, 1814.2668)(210.11359, 1670.6348)(212.08983, 28039.184)(213.07773, 9116.372)(213.1176, 8326.05)	25.8508
(2S)-eriodictyol	21700000	21800000	21000000	21700000	21400000	20600000	21100000	20700000	20000000	18600000	23300000	24700000	7717184	7293303	8285981	8234086	9061589	8945308	8433306	8893609	8401846	8357375	9635171	9537744	15600000	16100000	12000000	11700000	17000000	16900000	12800000	12600000	15400000	14700000	17100000	17600000	CPD-6994 [ C15 H11 O6, tgt=98.78, overall=98.78 ]	(287.0547, 132408.33)(288.05823, 21802.744)(289.0654, 2648.2158)(289.0667, 4532.7524)(271.0591, 170.04752)	9.947
8-oxo-deoxyguanosine	35500000	34600000	44500000	10200000	35100000	17500000	37900000	43600000	40500000	24100000	34600000	47600000	43700000	41600000	44000000	43100000	44700000	43500000	42900000	35500000	44800000	51300000	52400000	39800000	47000000	38900000	22600000	35900000	49500000	26100000	59400000	58600000	53500000	49300000	54100000	52400000	CPD-12381 [ C10 H13 N5 O5, tgt=81.28, overall=81.28 ]	(285.0964, 7749.317)(267.08453, 947.1212)(286.56158, 248791.25)(287.10992, 449580.78)(268.096, 203.31)(301.12598, 314322.12)(302.12827, 57031.2)(283.1151, 1061.8044)(284.1219, 128.005)(306.07965, 566.73175)(307.07846, 1237.2533)(293.08334, 2934.506)	4.3505
dihydrozeatin-<i>O</i>-glucoside	25600000	1	1	28800000	30100000	29700000	1	1	1	1	1	1	14200000	13600000	1	1	1	7022562	3266941	4252873	3952380	629852	4728483	791099	3206693	3559533	1	3365562	3798247	1	1	3689819	1	2199414	1247597	2001754	CPD-4617 [ C16 H25 N5 O6, tgt=85.63, overall=85.63 ]	(384.85068, 72293.26)(385.85223, 23409.344)(386.1931, 8514.17)(367.24356, 26245.309)(368.31937, 6269.2134)(370.183, 33894.184)(387.19983, 71018.766)(388.203, 18154.275)(367.94894, 62180.766)(367.18173, 10657.287)(368.19327, 2864.896)(402.3606, 59465.75)(403.07666, 19463.768)(383.20178, 1131.3324)(406.83408, 86182.73)(407.94916, 23391.219)(409.1831, 3830162.0)(391.9824, 17355.016)	8.32933
L-threitol	361833	376876	691440	509253	1311824	605739	6042605	4630359	2103049	1	2339912	161675	1306821	214516	1660409	1070162	197247	724509	515980	579722	2536422	5414474	2067630	2590561	1358191	598478	215889	1120547	1701270	109349	5070615	702243	4781701	848728	3383689	2965638	CPD-6995 [ C4 H10 O4, tgt=78.82, overall=78.82 ]	(124.80248, 2976.7324)(123.0542, 139.73)(106.050865, 504.6433)(125.00378, 1845.2095)(105.0546, 187.23)(142.99779, 2329.6172)(124.086876, 107741.05)(125.08993, 7345.573)(145.58829, 30961.365)(146.05394, 1438.0083)(128.94019, 1751.0759)(129.0402, 1733.61)	2.32014
<i>cis</i>-zeatin-7-<i>N</i>-glucoside	5279531	11600000	12200000	5256708	14500000	12400000	8197230	7139505	9556874	6784897	9716315	8529211	1	1	1	1	1	1	4475669	3363616	3401706	8365179	10800000	11600000	22700000	17200000	11100000	1	20100000	1	5629129	4761646	10000000	12300000	5570444	11200000	CPD-4618 [ C16 H23 N5 O6, tgt=80.08, overall=80.08 ]	(383.16684, 87330.06)(384.17017, 17278.74)(385.17484, 222041.06)(363.90488, 6876.065)(366.15985, 822.826)(385.17834, 170395.05)(386.18295, 23463.488)(367.2133, 24769.574)(368.17386, 4766.2393)(399.19598, 23702.873)(400.2083, 6406.727)(401.21265, 500.63)(381.1849, 1028.27)(407.16745, 132025.4)	7.798
1-18:3-2-18:3-monogalactosyldiacylglycerol	1140000000	821000000	1160000000	1190000000	1010000000	766000000	343000000	609000000	541000000	675000000	503000000	1030000000	1100000000	1550000000	1110000000	1280000000	998000000	856000000	1280000000	1050000000	1150000000	1250000000	1270000000	1010000000	1450000000	1520000000	1400000000	1530000000	1070000000	1320000000	586000000	846000000	737000000	987000000	761000000	943000000	CPD-8168 [ C45 H74 O10, tgt=99.55, overall=99.55 ]	(774.8849, 25267.656)(777.3082, 101853.54)(780.0063, 170931.72)(780.3801, 189981.89)(780.5502, 277595.25)(762.5256, 11479.321)(775.5354, 35055.87)(776.54724, 20484.203)(792.5623, 2472840.2)(793.56586, 1212781.4)(794.56934, 388773.12)(795.5733, 93207.72)(796.5592, 19600.756)(776.8883, 11266.413)(777.5547, 14961.115)(797.5176, 1878532.9)(798.5213, 915434.3)(799.5255, 288615.75)(800.52814, 92014.01)	28.6595
6,7,4'-trihydroxyflavanone	251869	360754	676441	317192	394102	349084	615534	539987	607355	628780	880959	620357	194547	647294	654508	667115	621965	609765	925939	1043159	611937	640757	1024974	1091132	724021	518680	272007	273151	455976	500240	1067109	1082488	935654	682773	649268	637371	CPD-6996 [ C15 H12 O5, tgt=92.50, overall=92.50 ]	(275.07324, 7563.57)(277.08408, 1907.9601)(257.06378, 224.828)(277.08786, 38921.566)(278.09055, 3721.0027)(259.07938, 14022.318)(260.08044, 492.5031)(291.1048, 500506.66)(292.10803, 56323.465)(293.10983, 11183.861)(294.11096, 532.8613)(273.0948, 107451.65)(274.09695, 13897.361)(298.02414, 841.8097)(299.40683, 6705.857)(279.05014, 4098.179)	2.469
1-<i>aci</i>-nitro-2-phenylethane	5782812	5734478	2072688	5555179	6414770	3567289	1588407	1428497	1202851	1175507	1165860	2274136	4394675	4189253	4451552	4507105	4229803	4281399	871195	879464	679102	675373	775746	763192	2048923	5287341	4771640	4671805	2627204	6581365	994051	1039722	816891	847098	1087481	1031159	CPD-12383 [ C8 H9 N O2, tgt=99.57, overall=99.57 ]	(156.0763, 281.54)(136.06195, 369983.44)(137.06326, 33436.652)(152.07071, 127221.22)(153.07323, 12368.333)(154.0787, 418.83286)(135.06387, 1119.9028)(171.10027, 1916.8353)(154.09521, 1713.4768)(156.0424, 4230.89)	2.42
dihydrozeatin-7-<i>N</i>-glucose	25600000	1	1	28800000	30100000	29700000	1	1	1	1	1	1	14200000	13600000	1	1	1	7022562	3266941	4252873	3952380	629852	4728483	791099	3206693	3559533	1	3365562	3798247	1	1	3689819	1	2199414	1247597	2001754	CPD-4615 [ C16 H25 N5 O6, tgt=85.63, overall=85.63 ]	(384.85068, 72293.26)(385.85223, 23409.344)(386.1931, 8514.17)(367.24356, 26245.309)(368.31937, 6269.2134)(370.183, 33894.184)(387.19983, 71018.766)(388.203, 18154.275)(367.94894, 62180.766)(367.18173, 10657.287)(368.19327, 2864.896)(402.3606, 59465.75)(403.07666, 19463.768)(383.20178, 1131.3324)(406.83408, 86182.73)(407.94916, 23391.219)(409.1831, 3830162.0)(391.9824, 17355.016)	8.32933
1-18:3-2-18:2-monogalactosyldiacylglycerol	20000000	41400000	32400000	382000000	1	26000000	30000000	7794213	1	9075789	25100000	26100000	326000000	361000000	289000000	108000000	346000000	1	23500000	80100000	18700000	18400000	45300000	100000000	399000000	64600000	19800000	58600000	98900000	56900000	2471695	41000000	8530731	96500000	97500000	55300000	CPD-8167 [ C45 H76 O10, tgt=61.17, overall=61.17 ]	(777.6661, 50876.67)(779.59906, 53197.832)(781.1947, 144912.2)(781.4397, 148574.08)(782.30884, 71373.516)(782.5615, 52097.836)(762.7491, 6530.5312)(777.8891, 14552.552)(762.5576, 2764.1934)(794.5704, 169366.3)(795.57526, 52368.586)(796.5806, 19984.086)(776.84045, 12723.554)(777.56604, 12535.807)(799.52905, 132604.89)(800.5334, 47025.45)(801.5391, 28252.531)(785.1011, 12678.016)(782.51526, 1330.27)	27.6911
2,6,7,4'-tetrahydroxyisoflavanone	851349	912865	848432	1	880323	952628	722780	779470	692415	757925	861848	1028928	1005189	1082192	941153	955405	855126	895030	1276542	1255446	1426039	1409859	1267311	1146839	1896102	1925943	1633823	1	1279232	1163754	1178396	123583	821633	1133812	1104024	1317084	CPD-6997 [ C15 H12 O6, tgt=67.45, overall=67.45 ]	(313.0544, 9444.519)(314.0579, 511.00668)(275.0738, 9698.874)(306.74728, 6299.513)(289.06876, 23300.543)(289.08844, 81200.3)(290.09003, 8263.445)	2.6145
dihydrozeatin-9-<i>N</i>-glucoside	25600000	2292167	3846591	28800000	30100000	29700000	1154769	1409228	1537009	620300	4747715	1870341	14200000	13600000	1	5089095	3627184	7022562	3266941	4252873	3952380	629852	4728483	791099	3206693	3559533	1	3365562	3798247	1	8436039	3689819	7443150	2199414	1247597	2001754	CPD-4616 [ C16 H25 N5 O6, tgt=85.63, overall=85.63 ]	(384.9694, 75907.56)(385.92648, 22773.764)(386.1931, 8514.17)(367.21536, 22871.752)(368.27606, 5548.8345)(370.183, 33894.184)(387.19998, 76956.48)(388.20306, 25761.543)(368.3929, 52643.418)(368.54352, 11598.961)(368.7624, 8145.462)(402.61212, 60305.816)(403.63782, 18909.146)(383.32227, 2387.4233)(384.20862, 217.5)(406.89496, 73855.91)(408.02283, 20565.367)(409.18314, 3630125.2)(391.43768, 15029.8…	8.96479
<i>trans</i>-zeatin-9-<i>N</i>-glucoside	5279531	11600000	12200000	5256708	14500000	12400000	8197230	7139505	9556874	6784897	9716315	8529211	6468400	6756487	6424110	6766311	6760780	6526839	4475669	3363616	3401706	8365179	10800000	11600000	22700000	17200000	11100000	4093659	20100000	3697325	5629129	4761646	10000000	12300000	5570444	11200000	CPD-4613 [ C16 H23 N5 O6, tgt=80.08, overall=80.08 ]	(382.43933, 56955.66)(384.0367, 16158.512)(385.17484, 222041.06)(363.91516, 6786.3726)(366.15985, 822.826)(384.45633, 130118.14)(386.18295, 23463.488)(366.501, 19902.633)(368.17386, 4766.2393)(400.089, 18403.781)(401.04294, 4790.927)(401.21265, 500.63)(381.1842, 907.925)(405.89804, 131310.98)(405.161, 27694.758)(406.16235, 4167.774)(386.14603, 5087.8003)	6.90394
(2S)-pinocembrin	13300000	13800000	1	713866	13600000	152837	12900000	14200000	13100000	13200000	13000000	13900000	10300000	10500000	10100000	7827348	10700000	10900000	96100	90336	17500000	17700000	263817	17800000	20200000	20600000	18100000	18200000	15600000	1	15200000	15300000	15000000	17200000	15900000	17000000	CPD-6991 [ C15 H11 O4, tgt=40.11, overall=40.11 ]	(241.0689, 297.35)(241.0714, 505.3633)(259.07928, 13971.235)(260.08102, 398.1881)(263.09467, 13391.832)(264.05704, 904.0051)(255.75671, 1409.0767)	2.78529
<i>trans</i>-zeatin-<i>O</i>-glucoside	5279531	11600000	12200000	5256708	14500000	12400000	8197230	7139505	9556874	6784897	9716315	8529211	1	1	1	1	1	1	4475669	3363616	3401706	8365179	10800000	11600000	22700000	17200000	11100000	1	20100000	1	5629129	4761646	10000000	12300000	5570444	11200000	CPD-4614 [ C16 H23 N5 O6, tgt=80.08, overall=80.08 ]	(383.16684, 87330.06)(384.17017, 17278.74)(385.17484, 222041.06)(363.90488, 6876.065)(366.15985, 822.826)(385.17834, 170395.05)(386.18295, 23463.488)(367.2133, 24769.574)(368.17386, 4766.2393)(399.19598, 23702.873)(400.2083, 6406.727)(401.21265, 500.63)(381.1849, 1028.27)(407.16745, 132025.4)	7.798
(+)-pinobanksin	5078131	5203874	5142919	5079439	5080394	5186799	3109885	3045760	4388183	4396141	4050676	4285601	4636109	4674431	1	4929296	2864969	2918196	7895403	8141241	7844627	7883311	8126231	8132608	5928669	5946804	5291254	5376892	5755399	5933776	9327932	5411826	4435991	4408839	2260891	5207376	CPD-6992 [ C15 H11 O5, tgt=62.49, overall=62.49 ]	(297.0582, 11714.972)(298.0619, 498.3312)(257.06396, 70.33)(275.0725, 6548.228)(293.35855, 66855.05)(293.4426, 4455.1)(275.07303, 6336.183)(277.08405, 4023.9077)(279.04892, 1216.7816)(271.07993, 1615.715)	2.48343
kinetin-9-<i>N</i>-glucoside	740939	1	988133	538553	1	485020	1	1	1	1	1	1	1	1	1	1	1	1	3999786	4119587	1	1	1	1	3126535	1	2965955	3285129	647158	1	1	4400330	4237148	1	1	1	CPD-4611 [ C16 H19 N5 O6, tgt=77.16, overall=77.16 ]	(377.37994, 15511.697)(378.4619, 1584.2383)(363.63098, 5776.6035)(364.1308, 7459.98)(381.1504, 19419.5)(382.1515, 2206.3801)(363.1428, 229.42)(395.16605, 16364.63)(396.17038, 3190.9075)(377.15942, 2623.6526)(404.13287, 1317.995)(382.11646, 35094.38)	7.19433
pinocembrin chalcone	8425826	822596	8938177	7377757	826534	8360891	10300000	10200000	9791517	11000000	12000000	12300000	6308628	534763	6324285	6340576	6099359	6319687	9644830	9568132	8815314	9851327	11100000	11100000	10600000	11000000	9779731	10300000	10700000	10900000	9843564	9853546	10300000	10500000	9878317	8205543	CPD-6993 [ C15 H12 O4, tgt=91.49, overall=91.49 ]	(259.0793, 14029.659)(260.08105, 423.1384)(241.06934, 358.12268)(260.20312, 588869.7)(262.098, 79130.65)(244.0834, 2928.9358)(275.11035, 2993618.2)(276.11404, 337217.8)(277.11514, 61555.965)(278.1183, 6293.6733)(257.1031, 74.59)(280.15945, 7270.489)(280.0731, 233.21)(263.18005, 11969.759)(264.05783, 155.67274)	2.3255
<i>trans</i>-zeatin-7-<i>N</i>-glucoside	5279531	11600000	12200000	5256708	14500000	12400000	8197230	7139505	9556874	6784897	9716315	8529211	1	1	1	1	1	1	4475669	3363616	3401706	8365179	10800000	11600000	22700000	17200000	11100000	1	20100000	1	5629129	4761646	10000000	12300000	5570444	11200000	CPD-4612 [ C16 H23 N5 O6, tgt=80.08, overall=80.08 ]	(383.16684, 87330.06)(384.17017, 17278.74)(385.17484, 222041.06)(363.90488, 6876.065)(366.15985, 822.826)(385.17834, 170395.05)(386.18295, 23463.488)(367.2133, 24769.574)(368.17386, 4766.2393)(399.19598, 23702.873)(400.2083, 6406.727)(401.21265, 500.63)(381.1849, 1028.27)(407.16745, 132025.4)	7.798
vitexin	1384694	1476754	1480663	3235424	3411620	3396391	3848552	1603714	1466210	5064514	1706897	2799743	1707982	2723989	1281815	1649161	1486535	3500506	2973907	3160999	2631651	1043101	823988	739181	1240088	1613925	2993300	1357185	1308995	3147786	1910180	3943780	3085978	3143493	3062613	3183425	VITEXIN [ C21 H19 O10, tgt=62.40, overall=62.40 ]	(431.09473, 73.54)(413.08496, 21234.436)(414.08795, 2851.3743)(415.08798, 215.05501)(415.10052, 3331.1711)(416.6032, 194.015)(417.1078, 112.46)(453.07785, 1552.1266)(454.35532, 5857.938)(454.39655, 17301.951)(455.1525, 28061.477)(434.8227, 1146.9485)(455.09592, 977.37665)	4.341
<i>S</i>-sulfanylglutathione	548104	537789	551202	551103	531464	567612	250717	1	308325	1100753	247602	1	1	339380	738782	740191	795803	511409	1143223	1245393	1273600	1193525	528786	1186322	872403	1581028	1511525	1	516961	1	1320377	1	304460	1	523475	1	CPD-11281 [ C10 H16 N3 O6 S2, tgt=46.83, overall=46.83 ]	(340.14526, 20202.805)(342.0444, 2727.2776)(343.0454, 358.96)(321.04416, 3317.338)(359.13812, 8818.226)(359.33072, 7526.702)(362.0845, 1898.82)(339.6262, 4200.9263)(341.9426, 4166.6733)(342.0673, 2231.42)(364.0321, 2593.52)(365.0317, 402.8)(346.2998, 3142.9072)	3.68957
capsidiol	1292427	1060389	1006659	1	1	1	1	1	1	1	1	1	1	1	1	1	1	751062	2262084	666483	1	1	869109	1	1	1	1	1	1	1	1	1	1	1	1	1	CPD-4661 [ C15 H24 O2, tgt=86.76, overall=86.76 ]	(236.6779, 223.345)(218.1649, 136.23)(219.1743, 19051.793)(220.17734, 3096.8699)(221.179, 137.76)(255.21286, 335.57)(241.15466, 48276.824)(242.15767, 5994.4165)	13.707
(+)-<i>endo</i>-&beta;-bergamotene	595590	573128	615694	633442	482181	603242	1	1	1	1	1	1	339080	311955	259967	305540	319310	309215	1	1	1	1	1	1	1	1	1	1	1	421193	1	1	1	1	1	1	CPD-11287 [ C15 H24, tgt=79.40, overall=79.40 ]	(205.19485, 12865.785)(206.19788, 1224.4059)(227.1773, 1434.645)	27.3568
(+)-5-<i>epi</i>-aristolochene	595590	573128	615694	633442	482181	603242	1	1	1	1	1	1	339080	311955	259967	305540	319310	309215	1	1	1	1	1	1	1	1	1	1	1	421193	1	1	1	1	1	1	CPD-4664 [ C15 H24, tgt=79.40, overall=79.40 ]	(205.19485, 12865.785)(206.19788, 1224.4059)(227.1773, 1434.645)	27.3568
3-deoxycapsidiol	1228753	958496	3631428	2206866	1	1	1	1	1	1	1	1	1	1	1	1	1	1	418994	577726	453581	475261	1	1	1	553557	726206	651039	398128	582202	1	1073013	2345632	2043210	827303	1	CPD-4663 [ C15 H24 O, tgt=87.51, overall=87.51 ]	(202.16914, 2204.4502)(222.72215, 12163.991)(225.45511, 11217.728)(203.17947, 28143.04)(204.18245, 3363.6802)(205.19485, 208.4475)(239.22256, 7774.9727)(220.20584, 1320.0399)(243.17317, 121.409996)(227.1701, 137.13)	20.5286
1-deoxycapsidiol	1228753	958496	3631428	2206866	1	1	1	1	1	1	1	1	1	1	1	1	1	1	418994	577726	453581	475261	1	1	1	553557	726206	651039	398128	582202	1	1073013	2345632	2043210	827303	1	CPD-4662 [ C15 H24 O, tgt=87.51, overall=87.51 ]	(202.16914, 2204.4502)(222.72215, 12163.991)(225.45511, 11217.728)(203.17947, 28143.04)(204.18245, 3363.6802)(205.19485, 208.4475)(239.22256, 7774.9727)(220.20584, 1320.0399)(243.17317, 121.409996)(227.1701, 137.13)	20.5286
L-azaserine	1130830	1	1	1	696074	1	690836	662325	1	692849	954939	1	1	1	366906	321386	351208	801206	402406	1	1	1	435473	1	510485	497332	1	1	1	1	1020083	671319	479981	414455	493290	476370	L-AZASERINE [ C5 H8 N3 O4, tgt=67.26, overall=67.26 ]	(178.0582, 298.3)(179.06967, 972.9414)(161.0588, 9868.123)(193.08571, 23159.363)(194.08897, 1094.4186)(175.0763, 330.97287)(179.03276, 12074.97)	6.20555
5-hydroxy-&gamma;-coniceine	978798	934339	905929	938448	2023548	1050802	481669	622073	774896	500105	334464	640056	2264798	1313478	1016268	1039320	1160632	1205943	1204672	257691	1	712407	534501	251044	864158	871916	918415	940571	994941	534615	626416	679287	541540	564261	815762	757169	CPD-14516 [ C8 H15 N O, tgt=68.92, overall=68.92 ]	(141.11452, 3588.8218)(128.11841, 531794.4)(168.11407, 10843.668)(147.42082, 31603.545)(147.09468, 2165.159)	15.7741
3-methylxanthine	3485372	1	1	2750258	2779004	1	1	1	1	1	1	1	11800000	4058558	7716116	9501402	10200000	10300000	616925	494966	506981	487118	619982	561469	783403	676154	399256	1006506	891607	1	468784	523490	1	1	1	569439	3-METHYLXANTHINE [ C6 H6 N4 O2, tgt=71.31, overall=71.31 ]	(168.05096, 426.80273)(171.70174, 8938.502)(153.05627, 445.54)(187.8726, 5968.9478)(188.09036, 8621.987)(169.31601, 2580.5942)(189.04, 6892.3)(190.0482, 599.14)(171.02718, 42995.59)(172.03, 5641.5264)	2.51513
(+)-pisatin	2133658	2278977	2145766	1	1992544	2123312	2884091	3127809	2468853	2589231	3358245	3365891	1	1	1	1	1	1	718782	699540	700119	1	656440	694837	1	1	1	1571503	1	1	1	1	1	1	1	1	CPD-3944 [ C17 H14 O6, tgt=81.32, overall=81.32 ]	(318.25494, 12150.599)(299.07367, 38646.82)(300.07843, 5043.448)(318.89667, 51122.37)(319.60037, 78847.78)(320.1014, 17975.04)(300.91153, 73163.07)(301.84207, 35884.133)(302.09262, 11479.41)(332.4642, 23248.863)(334.11758, 5380.9136)(335.1167, 13674.42)(336.1268, 368.48)(315.10498, 554264.44)(316.10846, 75907.08)(317.11423, 91729.39)(318.1177, 13576.5)(340.71436, 9289.825)(323.07242, 6709.343)	3.39588
(22&alpha;)-hydroxy-campest-4-en-3-one	20200000	21000000	12900000	17000000	15800000	11500000	1	2031089	1	1682488	1	5274623	9427981	1	3092964	1	1	1	15100000	6780304	9709713	1	6853631	8210568	1	1	1	1	1	1	1	1	1	1	1	1	CPD-3945 [ C28 H46 O2, tgt=68.43, overall=68.43 ]	(396.33392, 4822.1143)(436.39713, 10195.836)(418.3888, 1794.9575)(419.39014, 1064.585)(437.34222, 139894.5)(438.3446, 66311.63)(421.10754, 51208.14)(422.83435, 29906.523)	25.1838
prolycopene	1150035	1	1373650	1633307	1	1657996	4592359	1441776	1	1	1538538	1	1	1	1	1	1	1	10600000	8161825	22200000	20900000	22600000	7956956	1	12700000	1	10100000	7376069	21500000	9382598	1	7050909	6110417	1	1	CPD-7496 [ C40 H56, tgt=65.94, overall=65.94 ]	(540.447, 70569.555)(541.45715, 26730.83)(542.4526, 12230.005)(540.4561, 11217.03)(541.128, 12557.874)(559.4862, 12338.382)(560.4884, 4945.337)(562.43713, 6978.712)	28.6762
(22<i>S</i>,24<i>R</i>)-22-hydroxy-5&alpha;-ergostan-3-one	369256	244096	451897	386910	432154	276806	1	1	1	1	1	1	1	1	362097	321939	298197	336384	2792120	3000682	4130494	1	3580896	3493349	1	1	1	1	1	1	1	1	1	10900000	1	1	CPD-3946 [ C28 H48 O2, tgt=80.32, overall=80.32 ]	(439.35516, 34293.66)(440.35916, 11020.334)(441.36203, 3849.8286)(442.3644, 684.63)(421.34485, 28797.236)(422.34982, 24429.984)(423.35385, 3483.4082)(424.35583, 517.75)	21.0814
campest-5-en-3-one	1246969	2041560	1	2344684	1	1	1	1	1	1	1	1	1	1785925	1	1	1	1	1	1	1	1	1	1	1	1	1	1	1	1	1	1	1	1	1	1	CPD-3941 [ C28 H46 O, tgt=78.16, overall=78.16 ]	(386.3623, 73.82)(421.34326, 30569.85)(422.34808, 10790.57)(403.3379, 7161.48)	27.282
(+)-6a-hydroxymaackiain	602313	583770	636530	561027	526909	572583	485911	487099	412360	496141	522685	1	1	624909	1	525526	1	1	370272	417976	365994	448235	431982	406178	343531	341700	232589	316157	397486	435912	387304	411226	394586	416528	407181	392845	CPD-3942 [ C16 H12 O6, tgt=80.10, overall=80.10 ]	(304.07605, 2987.41)(304.61646, 1824.742)(305.47168, 1840.1423)(306.0829, 2336.27)(287.07474, 2761.4634)(288.077, 137.57)(318.6451, 138294.53)(320.103, 30353.037)(322.57803, 13420.738)(322.7732, 10596.519)(323.10992, 11783.045)(301.0895, 90341.07)(302.09274, 11861.446)(307.04446, 415.12668)	2.49674
11-hydroxyferruginol	800530	1268965	852544	1	1	1	1	799312	1	1	1	1	1	1	1	1	1	1	753808	685699	921527	946992	861226	886010	1	1	1	1	1	1	1	1	1	1	1	1	CPD-20241 [ C20 H30 O2, tgt=80.91, overall=80.91 ]	(303.2235, 1612.5339)(285.21597, 2438.8599)(305.6416, 14720.869)(304.23566, 3326.02)(324.52118, 1159.1)(306.51053, 2764.685)(307.26242, 12816.101)(329.22894, 20183.15)(330.22998, 5090.688)(311.2192, 2931.97)	19.1406
(22&alpha;)-hydroxy-campesterol	369256	244096	451897	386910	432154	276806	11800000	26200000	19700000	6825118	13300000	20400000	1	29600000	362097	321939	298197	336384	2792120	3000682	4130494	1581510	3580896	3493349	3221568	26900000	28100000	29400000	27800000	29700000	6421948	2361124	25600000	10900000	2027399	2165028	CPD-3943 [ C28 H48 O2, tgt=80.32, overall=80.32 ]	(421.31186, 12194.455)(418.3755, 46.33)(399.3566, 477.35)(422.3828, 35341.92)(434.3978, 7486.02)(435.3997, 2309.08)(436.3972, 46.1)(421.3987, 92.63)(439.3847, 70992.14)(440.35956, 26912.129)(441.36218, 7415.545)(442.3638, 1427.3566)(421.3446, 76805.164)(422.34927, 35929.547)(423.35358, 7173.311)(424.35596, 1362.4528)	24.4101
adhyperforin	8002745	1	15700000	17000000	1	1	1	1	12000000	1	1	7750159	1	15400000	1	22300000	18900000	1	11400000	19300000	11600000	23200000	18900000	10800000	13900000	19300000	9771611	4853995	14600000	12200000	5095291	11300000	11100000	8980477	9109809	22600000	CPD-14533 [ C36 H54 O4, tgt=65.91, overall=65.91 ]	(550.5954, 1929.5288)(532.3854, 31261.332)(533.39355, 14060.957)(534.399, 1175.2313)(535.3974, 135.51001)(554.42065, 464.6125)(536.73724, 1390.8467)(570.12976, 10340.052)(570.8487, 14568.022)(552.8516, 52298.605)(552.4271, 25568.879)(553.4294, 5461.111)(556.4424, 18637.47)(574.3979, 39920.31)(575.403, 17328.146)(578.4964, 6956.2866)(579.2452, 1986.3182)(579.4029, 269.97)(556.9407, 379.46555)	29.4278
phenylethyl acetate	2978989	2999091	2063654	1	2766932	1637679	1	1	1	1	1	1	1859783	1546689	3176243	2436486	1515468	2312298	1739873	2619095	2222965	2737053	1	2135608	1	1402520	764772	1619935	1	2968917	3221927	1	1	1	2369836	1	CPD-14529 [ C10 H12 O2, tgt=84.98, overall=84.98 ]	(151.08705, 72.08625)(165.09117, 12335.202)(166.09596, 1044.1622)(147.08035, 5106.0376)(148.08658, 646.335)(187.8645, 6825.957)(191.0813, 35.89)(170.06612, 22189.482)(171.06752, 2696.2432)(172.06934, 97.0)	7.1225
2-phenylethyl &beta;-<i>D</i>-glucopyranoside	2002338	2552629	2627128	1	2124390	2953281	2233142	827712	1	689958	314732	456890	3081771	2409692	2751673	2987284	2708068	2619034	4128082	4690540	5044635	4590145	1	3464835	2485133	2612266	2915459	2700073	1740854	3105472	2996785	3406303	1	2284983	4548081	3800222	CPD-14528 [ C14 H20 O6, tgt=80.90, overall=80.90 ]	(285.36664, 8352.944)(286.13446, 319.5575)(267.1216, 15670.758)(268.1242, 564.97)(285.1314, 4177.941)(267.1223, 17463.992)(268.1259, 1429.7606)(269.1364, 696.16)(303.19186, 11424.264)(305.8993, 2253.4807)(288.9738, 13184.472)(289.1634, 15646.785)(307.3018, 17416.25)(308.3101, 2726.2585)(290.656, 8535.048)	8.73422
<i>cis</i>-muurola-3,5-diene	595590	573128	615694	633442	482181	603242	1	1	1	1	1	1	339080	311955	259967	305540	319310	309215	1	1	1	1	1	1	1	1	1	1	1	421193	1	1	1	1	1	1	CPD-10707 [ C15 H24, tgt=79.40, overall=79.40 ]	(205.19485, 12865.785)(206.19788, 1224.4059)(227.1773, 1434.645)	27.3568
<i>cis</i>-muurola-4(14),5-diene	595590	573128	615694	633442	482181	603242	1	1	1	1	1	1	339080	311955	259967	305540	319310	309215	1	1	1	1	1	1	1	1	1	1	1	421193	1	1	1	1	1	1	CPD-10708 [ C15 H24, tgt=79.40, overall=79.40 ]	(205.19485, 12865.785)(206.19788, 1224.4059)(227.1773, 1434.645)	27.3568
genistein	587817	578881	542803	507293	549149	520541	150577	154425	150979	181312	162894	144289	305924	407751	295180	379603	440022	419975	1	205363	225050	387255	348957	237190	247144	212664	195617	241930	214380	249330	188601	430409	169697	186804	173803	346981	CPD-3141 [ C15 H9 O5, tgt=46.70, overall=46.70 ]	(275.0663, 2246.3914)(287.92593, 1658.3417)(292.08786, 6663.3438)(277.03235, 35166.97)(278.03598, 1915.6542)(279.0357, 539.34)	1.98506
steviolmonoside	2082929	3174676	3004526	5022337	2542058	2641486	1	1	1	1	1	1	4857425	4272320	3912548	3159751	2939950	4089028	1	1	1	1	1	1	1	1	1	1	1	1	1	1	1	1	1	1	CPD-14502 [ C26 H40 O8, tgt=75.77, overall=75.77 ]	(485.28757, 3736.7317)(486.2894, 523.19)(485.2882, 3874.2551)(463.26746, 165234.11)(464.2709, 43322.375)(465.27316, 11093.417)(466.2744, 523.15)(501.31412, 2482.1887)(504.32916, 14985.53)(483.3033, 1866.7871)(507.27158, 6279.813)(508.27548, 1727.4401)(485.2491, 7957.84)	24.019
steviolbioside	3960218	1	3991886	1	1	1	1	2699613	1	1	1	1	8801398	1	7456255	7331473	5808077	6663917	1467223	1552181	1	1667183	1833125	1754420	1	3280419	2370237	1	4474662	3384166	1	1	3254876	3563203	3154743	3100351	CPD-14503 [ C32 H50 O13, tgt=65.47, overall=65.47 ]	(642.32074, 19905.822)(643.5137, 4365.8555)(644.3282, 311.53)(628.7218, 988.19904)(629.3284, 794.3133)(630.2211, 520.0978)(630.333, 770.46)(631.334, 393.64)(663.49646, 3291.004)(665.37463, 3411.6519)(642.3529, 344.12)(668.3231, 2587.7644)(669.32886, 3044.4807)(670.3318, 2166.1445)(670.8346, 1056.0375)(671.3303, 400.10498)(653.3135, 183.88)	15.1887
steviol	14000000	1	1	1	13800000	1	1	1	1	1	1	1	1	1	9279950	1	1	9144101	2343477	1	2705885	1	2618637	2810870	1	1	1	5720521	1	1	1	1	4706640	4890608	1	1	CPD-14501 [ C20 H30 O3, tgt=99.68, overall=99.68 ]	(319.22192, 4051.2742)(319.22266, 3485.4272)(301.21603, 169027.47)(302.21942, 38307.08)(303.22363, 4514.824)(341.26514, 8376.408)(322.58905, 734.86554)(325.20358, 9785.839)	24.2048
adenine-ring	24700000	25900000	25000000	24400000	25800000	25500000	3185490	2962272	3141199	3352698	2593537	2508202	15200000	14700000	15300000	15100000	15200000	14900000	3467593	3665751	1948773	1982319	2099540	1921645	18000000	4485314	23200000	23200000	17700000	18700000	2220825	2174774	3264595	3076534	2703021	2627631	ADENINE-RING [ C5 H5 N5, tgt=86.74, overall=86.74 ]	(136.06194, 335217.53)(137.06355, 28881.133)(138.05568, 2919.376)(155.2165, 891.87933)(155.09233, 959.82666)	2.396
18-hydroxyoleate	1810540	1690306	1655674	1283178	1599076	1709222	1	1	1	1	1	1	1029601	1	1	1	1	1	8801927	8774271	10900000	10800000	11600000	11600000	6031492	1	1	1	1	1	1	1	1	1	1	1	18-HYDROXYOLEATE [ C18 H33 O3, tgt=62.85, overall=62.85 ]	(297.23904, 3287.6626)(315.77835, 114181.086)(316.27567, 29682.463)(317.27832, 1479.7914)(298.2737, 19642.443)(302.21948, 28812.514)(303.2234, 3707.4387)	20.024
L-arginino-succinate	44300000	43800000	39900000	56400000	38500000	1072211	1213010	47600000	32500000	54700000	1175279	58400000	31700000	30300000	31900000	46100000	32200000	45000000	31300000	31900000	33700000	33000000	30800000	33100000	60500000	61400000	30600000	1	41300000	43300000	56900000	1	46700000	32700000	1	36700000	L-ARGININO-SUCCINATE [ C10 H17 N4 O6, tgt=62.40, overall=62.40 ]	(275.10995, 760609.06)(276.1143, 92668.12)(291.06238, 4459.9536)(292.1292, 471.115)(275.7406, 5242.3066)(273.1164, 181.11)(311.96173, 2404.732)(293.14868, 581.88934)(316.23135, 82008.6)(317.11725, 106194.25)(294.09348, 3232.4014)	4.07276
(2Z,6Z)-farnesyl diphosphate	15800000	25900000	2238043	17500000	2041399	170480	23700000	24100000	64700000	16900000	26200000	31200000	39700000	3842336	4618934	4329551	3620534	3605605	35200000	866395	1670764	39300000	37300000	32100000	28300000	26100000	69100000	1524752	468674	28500000	37100000	31000000	4557924	3559048	816306	475258	CPD-11293 [ C15 H25 O7 P2, tgt=63.59, overall=63.59 ]	(379.6867, 71624.94)(380.7601, 14624.751)(382.1176, 4901.22)(362.32068, 29463.742)(363.47482, 27799.59)(366.1096, 25737.12)(381.16733, 225931.34)(382.11826, 44980.066)(363.43887, 18411.822)(365.03613, 148733.06)(365.71405, 36892.414)(366.11465, 11614.525)(397.25992, 211892.75)(398.26605, 40967.867)(399.15973, 288.955)(379.13388, 20173.46)(380.13623, 4022.0388)(406.15515, 7639.292)(385.14206, 5522…	5.19178
seychellene	595590	573128	615694	633442	482181	603242	1	1	1	1	1	1	339080	311955	259967	305540	319310	309215	1	1	1	1	1	1	1	1	1	1	1	421193	1	1	1	1	1	1	CPD-14510 [ C15 H24, tgt=79.40, overall=79.40 ]	(205.19485, 12865.785)(206.19788, 1224.4059)(227.1773, 1434.645)	27.3568
conhydrine	2695686	2920419	2619907	3080622	2142126	2092973	3156181	1147690	1890462	1761794	2927255	3664453	7192576	5921959	8140664	8624937	9259108	10500000	6122307	5492985	5566477	5767829	5848406	7549182	3081506	3215425	3843962	4013752	3677502	3506151	4030229	4560187	3973831	3600675	3372878	3828547	CPD-14511 [ C8 H18 N O, tgt=84.82, overall=84.82 ]	(144.13782, 59770.02)(145.14137, 5877.581)(126.127594, 31288.104)(127.126045, 4599.3706)(167.12906, 26084.36)(151.12244, 4669.5605)(154.13374, 100919.43)	17.0275
conhydrinone	732932	758147	510660	509031	683784	594937	748476	342834	609075	567970	599714	523107	1	1	1	1	1	1	1	1	1	186367	1	1	155213	582715	213284	197426	503438	583629	479712	152590	528464	600964	568979	274616	CPD-14512 [ C8 H16 N O, tgt=40.72, overall=40.72 ]	(127.122185, 621.90204)(126.12469, 20782.637)(170.12593, 6558.493)(151.16046, 5952.5527)(151.86519, 9540.431)(152.11606, 12825.445)	5.29456
pseudo-conhydrine	2695686	2920419	2619907	3080622	2142126	2092973	3156181	1147690	1890462	1761794	2927255	3664453	7192576	5921959	8140664	8624937	9259108	10500000	6122307	5492985	5566477	5767829	5848406	7549182	3081506	3215425	3843962	4013752	3677502	3506151	4030229	4560187	3973831	3600675	3372878	3828547	CPD-14514 [ C8 H18 N O, tgt=84.82, overall=84.82 ]	(144.13782, 59770.02)(145.14137, 5877.581)(126.127594, 31288.104)(127.126045, 4599.3706)(167.12906, 26084.36)(151.12244, 4669.5605)(154.13374, 100919.43)	17.0275
rubusoside	3960218	783522	3991886	1096830	1	494432	1	2699613	1298478	1515425	2556153	2948307	8801398	1	7456255	7331473	5808077	6663917	1467223	1552181	1	1667183	1833125	1754420	1964029	3280419	2370237	1	4474662	3384166	3959871	3179876	3254876	3563203	3154743	3100351	CPD-14505 [ C32 H50 O13, tgt=65.47, overall=65.47 ]	(642.48315, 16870.12)(643.5137, 4365.8555)(644.3282, 311.53)(628.0137, 3166.008)(628.1263, 2446.97)(649.3576, 791.87)(628.0802, 6759.0454)(627.33295, 3467.009)(631.334, 393.64)(662.8458, 2584.3315)(665.37463, 3411.6519)(642.4536, 338.968)(667.5718, 3880.7668)(668.2755, 2503.801)(670.3318, 2166.1445)(670.8346, 1056.0375)(671.3303, 400.10498)(653.3135, 183.88)	16.1713
2'-deoxyguanosine 3'-monophosphate	1680050	1695915	1695883	1666506	1649073	1656054	1	1	1	1	2160559	1	1480985	1	1	1516085	1	2194911	1650815	1625979	1683387	2782496	1	1	480471	1696953	1462987	2286449	1760917	1757576	1927795	1	1	1	1	1	CPD-15390 [ C10 H12 N5 O7 P, tgt=46.99, overall=46.99 ]	(365.0866, 130622.96)(366.09018, 22288.375)(350.0628, 124.86)	5.75457
stevioside	2950675	3016622	2975557	2962416	2959328	2778660	2882045	2664061	1306046	1154288	2959237	3380549	1234619	610338	1	1165637	1316281	1253149	355026	357761	480742	527188	405117	333100	1221305	482282	1012599	555129	1608531	1701673	2016635	2062152	1	304161	471253	426028	CPD-14504 [ C38 H60 O18, tgt=59.28, overall=59.28 ]	(805.179, 4369.791)(806.097, 295.91718)(787.4978, 3554.6975)(806.19653, 2174.476)(806.3835, 336.63)(789.3831, 3332.8855)(788.37354, 1465.06)(825.4187, 7944.0283)(826.4246, 2095.269)(827.4343, 2692.718)(828.4397, 396.535)(804.96643, 3048.9358)(807.33435, 8620.495)(808.33856, 2453.6223)(808.4157, 3472.48)(829.719, 4156.328)(831.2046, 3746.8574)(832.32556, 2481.1357)(832.7974, 948.07007)(811.7136, 3…	9.23023
2'-deoxyadenosine 3'-monophosphate	712171	839644	962802	378093	372691	1416753	236751	988462	358346	745176	1280864	616911	289054	403717	308564	266351	352013	350041	191694	166111	304706	1102750	998010	842217	188539	322865	183812	667971	776229	353502	302460	292492	1194485	1181375	282061	268675	CPD-15391 [ C10 H12 N5 O6 P, tgt=82.28, overall=82.28 ]	(315.04953, 2149.3413)(331.84128, 10128.987)(317.0642, 3268.4563)(349.09045, 76947.27)(350.0946, 13440.91)(352.10004, 167.735)(330.5237, 51030.027)(331.76993, 15005.579)(332.9663, 3172.0115)(333.82184, 2757.2593)(334.09033, 11771.092)(353.3638, 689.91266)(355.95886, 304.13727)(357.05685, 332.38498)(335.035, 15448.868)(336.5832, 2357.9536)(337.0393, 928.61)	3.6555
rebaudioside B	2950675	3016622	2975557	2962416	2959328	2778660	2882045	2664061	1306046	1154288	2959237	3380549	1234619	610338	1	1165637	1316281	1253149	355026	357761	480742	527188	405117	333100	1	1	1	1	1	1	1	1	1	304161	471253	426028	CPD-14507 [ C38 H60 O18, tgt=59.28, overall=59.28 ]	(805.3814, 5070.089)(806.3849, 370.69403)(788.1786, 142.09601)(806.19653, 2174.476)(806.3835, 336.63)(790.18896, 167.972)(825.4189, 8904.558)(826.4244, 2437.367)(827.4345, 2872.9768)(828.4397, 396.535)(804.87225, 2580.1772)(807.2858, 8172.0317)(808.2904, 2601.9524)(808.4157, 3472.48)(830.1357, 4729.966)(831.4187, 4201.841)(832.32556, 2481.1357)(832.7974, 948.07007)(811.3597, 1987.4257)(812.8062, …	9.18246
3'-dephospho-CoA	846732	862261	953162	610618	1653899	1681578	1463869	1528110	904090	924710	1336161	1376462	1099561	1083707	1040558	1053246	1020055	1047606	847395	848286	148032	150149	433752	409866	1012465	1061740	585011	605200	139856	152030	378584	408837	320293	343149	689157	725976	DEPHOSPHO-COA [ C21 H33 N7 O13 P2 S, tgt=65.24, overall=65.24 ]	(704.16626, 21172.914)(705.16974, 8003.6426)(706.16644, 11217.325)(707.16864, 3791.1328)(708.17224, 878.0459)	30.7395
2'-deoxycytidine 3'-monophosphate	3102475	1	1	1	3039394	1	1	1	1	1	1	733226	1	1	1	1	1	1	6525581	1	1	6076793	5313900	5664840	6072860	6284866	7156146	7308569	1	1	1	1	1	1	5761607	5812650	CPD-15392 [ C9 H12 N3 O7 P, tgt=79.50, overall=79.50 ]	(323.0738, 71573.7)(324.0771, 8502.933)(325.0689, 206.03333)(305.06717, 122.23)(331.0357, 1581.39)	4.04023
rebaudioside A	632541	671098	644628	628195	527873	515926	472401	370351	1	174236	517650	609584	1	1	1	1	1	1	1	278465	295832	245807	369329	241940	200951	219717	1	1	256311	301110	317174	345546	659763	609953	487411	513152	CPD-14506 [ C44 H70 O23, tgt=67.05, overall=67.05 ]	(968.58655, 3044.73)(972.3224, 2281.6174)(972.449, 656.87)(969.3011, 4745.1577)(972.4483, 3134.6616)(973.4559, 1026.07)(949.41833, 4879.3867)(950.4213, 786.1464)(989.49036, 3190.4727)(990.4948, 590.3133)(991.41406, 166.53)(973.4021, 9036.79)(974.40533, 3996.7554)(975.40894, 413.57)	13.3457
2'-deoxyuridine 3'-monophosphate	353109	357808	334123	333053	337407	359034	261439	1	1	248934	249782	257649	338213	351103	312548	330657	334399	327695	1	1	1	197388	1	1	248125	266965	1	277354	1	253034	228346	226249	243337	239023	229661	1	CPD-15393 [ C9 H11 N2 O8 P, tgt=60.88, overall=60.88 ]	(312.0417, 391.53)(311.0068, 4495.5347)(312.008, 862.86)(313.00476, 436.22253)	1.47323
19-<i>O</i>-&beta;-glucopyranosyl-steviol	2082929	3174676	3004526	5022337	2542058	2641486	18800000	18600000	11500000	14600000	14900000	15700000	4857425	4272320	3912548	3159751	2939950	4089028	1	9566075	10200000	9582399	7483258	10300000	5402220	18300000	7968234	17200000	15200000	15800000	18900000	14000000	1	16700000	14000000	1	CPD-14508 [ C26 H40 O8, tgt=75.77, overall=75.77 ]	(482.13672, 22757.146)(482.15375, 10028.9375)(482.7085, 3610.6128)(483.29285, 591.915)(465.64456, 17964.271)(466.26813, 3783.948)(467.2696, 163.17)(485.00302, 4042.7031)(465.75375, 96351.09)(466.83655, 27096.37)(466.27505, 12717.061)(466.2744, 523.15)(502.6106, 7919.528)(504.12704, 7759.0967)(483.93115, 1649.9993)(485.98135, 2170.5583)(486.3156, 2734.27)(506.5328, 6362.729)(507.94217, 1453.5034)(…	16.522
<i>S</i>-(hydroxymethyl)glutathione	5148293	5044004	5772026	5460170	4953106	5130205	7389011	5796219	5421721	5385543	8528000	8578043	5758143	5316575	5364158	5037139	5878917	1	4454822	1	4852480	4496006	7219996	7258345	5158877	1	5072763	4805286	7490141	5735671	1	5040230	6860621	7050320	7615572	5489333	S-HYDROXYMETHYLGLUTATHIONE [ C11 H18 N3 O7 S, tgt=66.24, overall=66.24 ]	(337.6662, 22394.652)(339.98862, 3829.056)(340.0889, 4357.81)(323.26465, 9401.386)(323.57584, 23378.234)(324.07715, 3864.8132)(337.0937, 70269.44)(338.09348, 9630.385)(339.0858, 5784.953)(323.5485, 3730.284)(354.4655, 8848.16)(359.1282, 788.91)(339.70242, 75571.4)(341.61627, 87353.25)(342.11584, 369792.12)(362.37897, 28042.574)(363.07468, 283.7175)	3.57584
5&alpha;-cholesta-7,24-dien-3&beta;-ol	2924104	2986593	2890230	3003922	3428723	3317287	2389103	2392629	937690	2045956	2810978	2734241	2798972	2782560	2571368	2714085	2690701	2495326	1	1	1	1	1993678	1957818	2480711	2565023	2723084	2632261	2580034	2448769	2428685	2362677	4608014	1	1852430	3888378	5-ALPHA-CHOLESTA-724-DIEN-3-BETA-OL [ C27 H44 O, tgt=72.12, overall=72.12 ]	(384.3437, 145.66)(372.3475, 400.01)(407.73953, 13048.21)(408.33246, 3797.1577)(389.64267, 4683.9976)(391.32465, 1177.4075)	25.4746
(3R)-2'-hydroxydihydrodaidzein	251869	360754	676441	317192	394102	349084	615534	539987	607355	628780	880959	620357	194547	647294	654508	667115	621965	609765	925939	1043159	611937	640757	1024974	1091132	724021	518680	272007	273151	455976	500240	1067109	1082488	935654	682773	649268	637371	2-HYDROXY-23-DIHYDRODAIDZEIN [ C15 H12 O5, tgt=92.50, overall=92.50 ]	(275.07324, 7563.57)(277.08408, 1907.9601)(257.06378, 224.828)(277.08786, 38921.566)(278.09055, 3721.0027)(259.07938, 14022.318)(260.08044, 492.5031)(291.1048, 500506.66)(292.10803, 56323.465)(293.10983, 11183.861)(294.11096, 532.8613)(273.0948, 107451.65)(274.09695, 13897.361)(298.02414, 841.8097)(299.40683, 6705.857)(279.05014, 4098.179)	2.469
sinigrin	284093	287371	291033	282745	302143	299396	452374	409078	431419	454668	465410	410337	348054	311948	420144	422111	1	345710	475340	512844	507223	502409	416379	435591	209678	205487	303862	296911	239963	240119	474817	440138	411654	405169	426601	404895	2-PROPENYL-GLUCOSINOLATE [ C10 H16 N O9 S2, tgt=45.81, overall=45.81 ]	(341.02393, 10723.479)(381.05804, 2495.8328)(361.0539, 293.55127)(387.0171, 176.53)	5.75823
O-sinapoylglucarolactone	5348543	5525003	5065867	4806193	5690262	5537094	4760894	4547193	1	22400000	4608294	4402075	2980448	657221	3051635	3049913	3157380	1	3944241	4074909	4450559	4392413	5060060	21700000	20300000	20700000	4137193	4518691	5291263	4920712	4620033	4589460	23000000	23100000	4479777	23900000	O-SINAPOYLGLUCAROLACTONE [ C17 H18 O11, tgt=67.80, overall=67.80 ]	(425.0845, 1765.27)(381.07935, 313386.44)(382.08286, 42200.09)(407.01404, 5128.1885)(407.076, 6100.6)(399.18192, 9729.699)(400.10947, 2254.461)(401.1128, 196.01)	1.84012
5-methyltetrahydropteroyl mono-L-glutamate	17200000	31700000	15900000	14100000	15200000	45200000	30900000	797350	24600000	1237302	32900000	31800000	18400000	18900000	16900000	20400000	18500000	18700000	1	35000000	35300000	28500000	34900000	14300000	10700000	11100000	13600000	12500000	41500000	41200000	36800000	35200000	2330236	27700000	32800000	32500000	5-METHYL-THF [ C20 H23 N7 O6, tgt=80.29, overall=80.29 ]	(457.7707, 3534.928)(460.17984, 1585.3534)(439.1573, 189781.56)(440.16095, 40988.793)(459.44186, 10759.033)(460.18234, 2660.167)(441.17047, 39762.0)(442.1743, 8222.823)(443.1809, 79098.06)(444.18314, 19237.111)(475.2691, 23691.826)(476.20734, 7372.959)(458.0183, 21349.715)(459.48868, 6804.2993)(481.27448, 2387.574)(482.43338, 384.46796)(484.17337, 2210.16)(465.2071, 2280.8823)(463.1581, 24086.1)	7.44326
3-deoxy-D-<i>glycero</i>-D-<i>galacto</i>-non-2-ulopyranosonate	949070	625711	1015369	604448	1507390	663109	1324988	1419633	1122850	1180264	352863	1663928	640563	656065	648041	639302	661756	549575	1397612	1005448	2777746	1249135	2302394	700691	819842	472067	877873	868408	815316	898472	1281315	939610	2184238	2082570	2248370	2096496	CPD-10734 [ C9 H15 O9, tgt=84.55, overall=84.55 ]	(271.07822, 804.74384)(253.06754, 262.98816)(273.09448, 59674.18)(255.08414, 769.42285)(286.88782, 497021.84)(288.1132, 68575.695)(269.15906, 1485.09)(293.06583, 1132.0458)	4.19233
4-hydroxy-3-methoxyphenyl-&beta;-hydroxypropanoyl-CoA	807804	735370	2177391	2094267	747165	739196	2419029	1005892	1964709	1835602	2333532	2354157	2832881	2617987	2898579	2756927	2935345	2859275	2322858	608753	2199674	2229175	720944	681612	1735884	1763390	1776492	1869231	2161450	2138796	955614	2571534	3277351	743622	2236665	853478	CPD-11881 [ C31 H42 N7 O20 P3 S, tgt=47.09, overall=47.09 ]	(965.15845, 50759.49)(980.1405, 33344.22)(981.1394, 15347.248)(982.13885, 4543.151)	8.8895
(indol-3-yl)acetyl-L-tryptophan	105000000	102000000	105000000	99200000	106000000	107000000	101000000	151000000	89000000	143000000	159000000	15600000	115000000	110000000	114000000	107000000	113000000	109000000	91000000	88800000	95200000	94100000	128000000	1	116000000	103000000	72200000	95900000	96700000	113000000	116000000	115000000	139000000	135000000	142000000	103000000	CPD-11230 [ C21 H18 N3 O3, tgt=75.90, overall=75.90 ]	(360.13144, 12614.07)(343.05023, 127756.836)(344.12915, 30939.912)(361.1462, 43503.59)(362.1464, 10414.184)(363.14105, 500.94)(343.13522, 128299.25)(344.1368, 35758.043)(380.03244, 3617.8855)(360.3447, 20369.94)(365.16504, 79590.195)(366.11203, 16818.07)	4.27923
(indol-3-yl)acetyl-L-proline	476451	717226	683647	444756	752718	761006	817329	697256	693881	769241	1	768765	546498	792404	499423	685885	535400	534933	683839	3595624	773242	3810026	552234	787877	621725	682488	624922	630403	708929	469954	764901	740686	799002	3539169	653729	535277	CPD-11231 [ C15 H15 N2 O3, tgt=67.19, overall=67.19 ]	(272.06985, 12964.302)(273.11417, 287.27)(255.101, 8467.91)(256.10254, 12360.873)(257.4311, 1058.8423)(258.1114, 3151.688)(272.11517, 10943.235)(273.1124, 368.615)(294.1569, 2673.6443)(273.93903, 4733.091)(275.1454, 2741.99)(297.88342, 716.7345)(277.63144, 46716.684)(278.09103, 5523.3403)	2.66014
(-)-jasmonoyl-L-isoleucine	1077908	1579051	1690338	1027115	970243	1151715	1971596	2213612	1978674	2227940	1911596	2243709	1	3874667	2795095	2682472	3725404	3229301	1513610	1	1	1446453	2679318	1905739	1	1	1	1426478	1	1	1881024	1	1	2102030	879851	942717	CPD-11232 [ C18 H28 N O4, tgt=51.83, overall=51.83 ]	(322.3984, 366.01)(323.20135, 195.22)(309.20572, 5920.365)(323.2121, 19636.74)(324.21625, 3607.1099)(309.54382, 2544.6165)(310.2143, 490.17)(340.2325, 173.1375)(325.23026, 2822.8499)(325.8332, 2577.828)(326.23376, 5530.24)(345.66525, 27263.955)(346.19144, 4982.935)(347.2005, 515.24)(328.38177, 29952.375)(329.6868, 7113.7324)	13.434
4-methoxycinnamate	2052214	2057349	1188494	3271534	1871165	1980191	1079672	1190854	1230519	1086246	1286523	1409540	1211037	1048505	1222692	1251971	1229326	1193489	1178276	1206144	1248196	1219049	1225471	1212822	1702182	1497322	1264622	1260081	1689389	1956422	1491279	1456496	1170693	1146403	1296864	1329401	CPD-11884 [ C10 H9 O3, tgt=70.51, overall=70.51 ]	(177.05443, 13224.155)(178.05824, 274.305)(163.0568, 128.64)(163.05954, 676.4896)(199.099, 140.61499)(180.08583, 3522.6003)(181.08684, 7920.2725)(203.02446, 7764.3325)(204.02765, 3516.5598)(204.0554, 3013.09)(186.04358, 44464.05)	6.7775
(-)-jasmonoyl-L-valine	2425343	2570006	2633247	785403	2235826	2358132	611596	984405	1	1083751	800480	679745	3306874	3335623	3523599	3364995	3624836	3556903	830579	700709	1	820566	1084804	981358	1771089	1140327	838780	1211528	2317405	1561043	1038219	633113	341012	1068919	731118	329631	CPD-11233 [ C17 H26 N O4, tgt=78.05, overall=78.05 ]	(309.63232, 763.3389)(313.2048, 126.07)(295.191, 2099.55)(329.22925, 28391.03)(330.23184, 6023.625)(311.05362, 1350.4833)(313.1666, 13656.575)(314.17612, 2071.688)	19.1779
orcinol	8450199	8401040	7713675	10300000	6206808	6942142	6235282	3931207	8087345	392614	3862179	9001525	3843236	2715764	3862946	3708179	3097386	3230415	2102677	2618152	2325213	1622027	1365600	1785251	4204268	3733546	3834272	816317	8457189	8825095	10200000	2143327	6690776	6607290	4275481	9706979	ORCINOL-CPD [ C7 H8 O2, tgt=82.94, overall=82.94 ]	(111.0552, 50.67)(125.06021, 5951.049)(126.06461, 316.41705)(107.04921, 43437.664)(108.05301, 1828.1163)(142.0883, 1036.25)(127.083565, 100.18091)(147.04373, 18611.059)(148.04713, 505.2475)	7.03
(-)-jasmonoyl-L-leucine	1077908	1579051	1690338	1027115	970243	1	1	1	1	1	1	1	1	1	1	1	1	1	1513610	1	1	1446453	2679318	1905739	1	1	1	1426478	1	1	1881024	1	1	2102030	1	1	CPD-11234 [ C18 H28 N O4, tgt=51.83, overall=51.83 ]	(309.2067, 7871.0117)(309.41086, 3026.6238)(310.2143, 490.17)(340.2327, 126.3)(324.22714, 1531.428)(325.8332, 2577.828)(326.23376, 5530.24)(345.18716, 35259.973)(346.19058, 5380.317)(347.2005, 515.24)(329.58472, 27151.27)(332.19113, 10131.743)	14.3933
(-)-jasmonoyl-L-phenylalanine	5986462	34000000	13700000	7380810	6731603	7099227	8447484	29500000	5920144	24100000	3202412	5534974	4382740	7108909	5841217	6500611	9604526	14100000	20900000	26700000	20000000	19700000	19300000	19000000	7439172	22700000	30600000	4170263	1862085	1814187	8208242	6458056	32000000	6509939	29800000	30600000	CPD-11235 [ C21 H26 N O4, tgt=87.07, overall=87.07 ]	(357.1877, 139439.03)(358.1916, 25404.633)(359.6151, 7684.949)(339.315, 1415.2644)(340.17728, 400.01663)(359.2017, 9114.81)(341.1916, 33.49)(374.22446, 7230.835)(375.22037, 723.3)(361.2187, 737.76)(379.17172, 5855.1265)(361.8638, 4414.8525)(362.1737, 173.94)	9.93409
quercetin-3,3'-bissulfate	161891	187602	138534	157927	165629	174340	154088	158619	148828	137629	147129	165595	200570	201366	189309	157882	185344	188489	128149	133798	105456	119803	97849	135472	172331	167981	148136	188456	188144	169396	177095	157675	145773	141580	157986	133437	QUERCETIN-33-BISSULFATE [ C15 H7 O13 S2, tgt=53.40, overall=53.40 ]	(441.9294, 728.0977)(441.93207, 974.38745)(458.9619, 1949.5317)(459.96207, 528.09406)(468.91132, 2233.4536)(469.91495, 1374.3292)	1.5105
D-glyceraldehyde 3-phosphate	772121	763264	741913	739904	752699	736230	811675	859438	5816589	6026967	851913	843222	473130	649146	278933	775327	782276	688320	6529390	696915	807844	6367896	876098	7398315	809876	716887	753344	751241	715714	724555	322346	785454	733036	776949	782280	791301	GAP [ C3 H5 O6 P, tgt=46.82, overall=46.82 ]	(172.62831, 17135.258)(172.99619, 681.695)(172.99623, 1558.1428)(188.02242, 2488.779)(192.97621, 287.6446)	30.3567
<i>S</i>-methylglutathione	2427309	2643989	21600000	3056784	20700000	3069261	806307	11000000	770632	8170302	1391961	1340780	15800000	1518083	1683647	1997185	2134529	1605574	611029	719297	3167260	3659919	3498046	675457	1	23900000	21100000	27300000	2437976	35200000	3577018	1	3754021	4176183	3840345	4018666	S-METHYLGLUTATHIONE [ C11 H18 N3 O6 S, tgt=72.27, overall=72.27 ]	(323.61768, 5991.708)(326.0926, 20494.22)(304.04205, 30773.553)(305.98526, 42526.387)(307.08127, 102569.63)(307.78278, 52562.188)(308.08377, 14572.464)(324.802, 16453.793)(303.47064, 64994.945)(304.17087, 9102.1455)(307.0894, 1987.595)(343.863, 10335.423)(344.13, 1550.32)(321.81543, 66771.46)(322.8096, 12185.99)(323.49158, 5362.8213)(345.5828, 19100.268)(326.4495, 9263.207)(329.47516, 2663.9468)(…	2.47588
(indol-3-yl)acetyl-L-isoleucine	1882271	7996552	9786299	8365089	8102378	7925974	14000000	12400000	14000000	12900000	13000000	11900000	11500000	11900000	12100000	11800000	11200000	11700000	14500000	16700000	1	14400000	1	1	12000000	12900000	14100000	14000000	12500000	12600000	11400000	12000000	13600000	12600000	13300000	12500000	CPD-11227 [ C16 H19 N2 O3, tgt=63.26, overall=63.26 ]	(291.15207, 87.76)(291.1537, 73.7175)(275.14764, 16386.902)(305.17093, 124543.22)(306.17474, 21802.549)(288.43524, 10473.068)(288.17462, 1607.8137)(311.3206, 394.2452)(295.13013, 425.62646)	18.8545
ethylglyoxalbis(guanylhydrazone)	5296027	1074992	1154265	796086	1216006	1170133	725646	1	392276	358911	482247	665004	512516	1196078	3021043	938307	2402279	1017367	1085923	637873	526105	684659	1	480144	1	1737040	852973	1	482024	1498210	597428	336442	1596606	1	580170	639477	CPD0-1397 [ C6 H16 N8, tgt=51.42, overall=51.42 ]	(205.1571, 117.83499)(221.18942, 12461.491)(222.18718, 3648.8909)	12.1865
(indol-3-yl)acetyl-glycine	1457010	1448066	863641	2207673	1270906	1644628	4512752	1027609	4186847	3684247	3531135	3664650	1	1399795	1314828	1248270	1345414	1056230	491421	494736	540052	550891	3056230	1948219	1	1448923	927700	897611	1237735	1302648	3017709	2223160	750284	3009606	2010302	664627	CPD-11226 [ C12 H11 N2 O3, tgt=63.88, overall=63.88 ]	(233.07935, 1224.6316)(235.09508, 649.1733)(249.11153, 39367.44)(250.11533, 4899.1924)(231.0974, 1973.725)(232.09836, 186.295)(258.5076, 2624.8708)	9.93335
methylglyoxalbis(guanylhydrazone)	353377	1	1	756977	433991	585879	1	1	1	1	661995	971566	322395	250122	1	306214	548089	1	1	1	1	1	1	1	1	1	1	1	1	1	778492	442007	1	1	1	1	CPD0-1398 [ C5 H14 N8, tgt=58.15, overall=58.15 ]	(188.63551, 833.9912)(191.39314, 36733.773)(192.14413, 11380.415)(207.1716, 3265.791)(208.1707, 500.684)(214.1248, 96.894)	19.7093
rutin	16200000	15600000	15600000	16200000	15400000	15400000	15000000	15300000	15100000	14800000	14200000	13900000	18500000	17400000	18900000	17800000	19300000	18800000	13500000	13600000	12800000	13100000	13900000	14200000	13700000	13500000	14300000	14200000	14500000	14600000	12900000	12400000	13200000	13000000	14700000	14300000	RUTIN [ C27 H30 O16, tgt=99.22, overall=99.22 ]	(611.1606, 41602.32)(612.1641, 11729.326)(613.1695, 1874.421)(595.1642, 438.26)(633.20874, 343.89377)(633.1425, 101852.21)(634.3687, 24662.363)(635.37146, 5098.4336)(636.1515, 346.2284)(617.147, 7612.39)	8.7095
(indol-3-yl)acetyl-L-methionine	15300000	19100000	19100000	18300000	15700000	15900000	22100000	20800000	21800000	22400000	17500000	19300000	14100000	14400000	14700000	15000000	14300000	14100000	14900000	17100000	18300000	18500000	15900000	16000000	22300000	22900000	15300000	15900000	21600000	5406249	19100000	20700000	20000000	19800000	15800000	16500000	CPD-11228 [ C15 H17 N2 O3 S, tgt=64.67, overall=64.67 ]	(307.03903, 11334.291)(308.0994, 1356.47)(290.80838, 212286.8)(291.80167, 85228.2)(292.08826, 23305.223)(308.25806, 2268.0415)(290.09134, 9666.895)(328.1333, 270.43)(305.2041, 360624.06)(306.12405, 48038.984)(331.25522, 20220.998)(332.7521, 219.52666)(311.07443, 4176.9575)(312.0772, 6398.47)	2.53433
5'-(dimethylsulfonio)-5'-deoxyadenosine	5385759	2675363	3471998	2223905	3530024	5236736	8238118	4734342	2478523	2504826	6892644	9301704	1522151	1771243	2073587	1619134	1480999	1385891	4384128	4068484	4750204	2678716	5221313	4138971	3081781	2237256	19200000	19600000	1763824	2931370	2280452	2089551	5780077	3473385	5413307	4055627	CPD0-1396 [ C12 H18 N5 O3 S, tgt=93.04, overall=93.04 ]	(312.113, 1509.06)(295.48636, 7590.691)(300.10654, 8206.247)(316.26013, 69225.33)(317.64233, 14714.133)(318.92188, 3693.444)(295.88733, 9400.561)(298.51483, 784.842)(332.623, 11945.945)(333.14746, 1454.3475)(333.1515, 37034.336)(315.19397, 89973.84)(316.99307, 41327.523)(338.02136, 33005.375)(339.5044, 10345.371)(339.4389, 299.15112)(320.62247, 3891.5142)(322.09103, 3191.572)	5.84386
1-(3,4-dihydroxyphenyl)-5-hydroxy-3-decanone	7301318	7301890	7089185	7062918	1913093	1652066	2886093	2135153	1206516	1649468	2737903	2711729	1688195	1615848	1101032	6571509	6141041	1396461	2400686	3116240	2931486	3112285	3367099	3074116	2657246	2407026	2600054	2521886	1978224	2790713	3988174	4084692	2790143	3363823	3174554	2717032	CPD-13495 [ C16 H24 O4, tgt=99.47, overall=99.47 ]	(281.28345, 3062.2097)(283.1782, 9112.64)(266.1708, 116.15)(263.1641, 42553.2)(264.16785, 6470.9653)(265.17456, 531.3314)(299.92523, 8442.402)(300.95642, 4233.037)(301.20776, 1895.5957)(280.52518, 107.32666)(305.10925, 31731.496)(285.14435, 1771.7554)(286.14993, 207.38998)	16.2573
D-tryptophan	3280150	3274141	3247793	3249108	2888151	3018431	1473603	1156816	1	1053753	1769974	1527808	427884	1	745822	1053089	1	1035824	1424969	1	620915	909730	589415	995940	1308016	1240795	916377	964708	1489419	1424745	1725825	1683645	1167176	1341327	1765562	1811683	D-TRYPTOPHAN [ C11 H12 N2 O2, tgt=85.72, overall=85.72 ]	(205.13666, 12586.586)(206.09633, 1471.5745)(207.69423, 10847.059)(206.50089, 2034.2549)(207.10199, 164.735)(188.84335, 1285.69)(224.12823, 12311.366)(225.13055, 1624.4718)(206.17595, 907.60474)(229.08524, 803.08496)(210.96414, 912.0067)(214.0792, 108.205)	4.768
cerulenin	2526437	2499641	2625615	2291135	2696568	2627191	3220893	3456681	1980820	1269744	402479	3349176	2254828	2455787	734193	2261977	2414226	2471402	438483	1223365	893088	844968	680533	561631	654497	167101	2436397	1711364	1778503	683661	3480267	3236925	2481248	1352190	2027692	1686315	CPD-6901 [ C12 H17 N O3, tgt=98.90, overall=98.90 ]	(225.97609, 3708.0742)(226.127, 2106.8)(209.1208, 292.275)(227.03725, 2168.6323)(209.1262, 1314.2206)(241.15475, 60833.055)(242.1579, 8065.855)(243.1606, 368.07)(223.14697, 1714.3599)(247.33339, 713.0201)(229.10338, 1647.8134)	2.4685
N-formyldemecolcine	8293012	10300000	8267183	33100000	9159822	9885890	10400000	9296263	11000000	20800000	11800000	1	8714243	6449123	7688225	14100000	10600000	9450792	21500000	18900000	9106815	9210723	10700000	10400000	22600000	23100000	12400000	8697533	25000000	8796345	10500000	11000000	1	9744141	12100000	33500000	CPD-14544 [ C22 H25 N O6, tgt=80.48, overall=80.48 ]	(399.22134, 70954.17)(402.18042, 12848.375)(381.15182, 182571.12)(382.15527, 34802.18)(401.1778, 84352.234)(402.25125, 17361.314)(404.19028, 1330.2566)(383.16675, 66983.73)(384.1702, 13282.603)(385.1747, 284021.0)(386.18158, 41429.293)(418.02344, 1363.2782)(418.2055, 1359.9099)(399.19604, 23724.125)(423.16022, 27912.918)(424.16333, 7172.9023)(425.1693, 208561.39)(426.17227, 47022.164)	8.0305
protoporphyrinogen IX	11700000	13300000	13200000	1319434	17600000	17200000	4692249	4562724	3480103	3490152	6474215	1	15700000	13800000	10500000	15700000	13300000	17100000	2404937	1	2432064	2455849	3005061	2849286	4146435	871690	3762200	3970902	2262320	910927	738161	6973796	483135	5429138	4189842	1	PROTOPORPHYRINOGEN [ C34 H38 N4 O4, tgt=79.46, overall=79.46 ]	(568.7491, 67269.88)(569.7527, 30312.908)(570.30145, 10981.808)(571.3081, 10510.987)(572.3108, 1107.6167)(552.59094, 3079.086)(553.5474, 5812.6353)(554.298, 1285.01)(568.8998, 78149.94)(569.2995, 41870.64)(570.3023, 10614.888)(571.3083, 7806.793)(572.312, 1706.59)(552.801, 7592.0796)(555.05536, 6941.3726)(555.306, 4244.41)(585.6569, 2735.6484)(588.32794, 4686.815)(589.3308, 4865.37)(567.4643, 135…	16.3833
<i>cis</i>-tuberonic acid	1025544	1061285	1174833	1	1	1	1	1	1	1949184	1	1	1	1	1	1	1	512561	517023	1	1	1	382366	1	1	1	1	695872	1	1	1	756439	663265	736302	473572	1	CPD-11260 [ C12 H17 O4, tgt=49.72, overall=49.72 ]	(225.11165, 2363.0876)(207.10173, 3671.054)(208.1054, 53.82)(229.35306, 1032.4757)(211.61818, 8594.747)(212.11885, 11146.311)(230.1514, 269.41)(230.0892, 12509.543)(231.09204, 586.6261)	10.0808
<i>N</i>-(4-aminobenzoyl)-L-glutamate	2445065	2350643	2434401	2484576	2389642	2343884	5335972	5286409	5617592	5715214	5555743	958756	2340542	2263853	2392371	2300311	2234606	2467875	5873313	2143040	6081694	5699693	1803543	6650380	2466441	2302667	2404873	2153344	2620464	2338998	1090522	5103516	5641593	5656423	5732799	5465652	CPD0-889 [ C12 H12 N2 O5, tgt=54.78, overall=54.78 ]	(267.08453, 2255.9402)(284.61526, 1361.3987)(284.81552, 1006.76807)(286.1165, 100.58)(268.10422, 267992.72)(269.11063, 56592.2)(289.0688, 5881.877)(290.0707, 424.73907)	2.52867
swainsonine	20600000	21700000	3956300	1	2466605	2438944	2416210	71000000	16300000	64800000	3019993	2588906	16400000	1496762	8555315	2990685	6844678	6903841	1979183	2166108	2500112	2355791	1848697	2490086	2304779	1948676	2212733	42500000	2622406	74000000	2610885	1	65400000	1744370	1775166	2182610	CPD-20277 [ C8 H15 N O3, tgt=51.86, overall=51.86 ]	(176.74965, 6064.625)(177.11357, 5704.1875)(157.09767, 3050.4624)(174.9262, 669.39)(175.86554, 145.2925)(159.71236, 1795.9406)(160.11325, 218.535)(175.93475, 7569.3467)(182.09444, 6351.3584)(183.09668, 16532.39)	9.9287
6-gingerol	773932	293438	200821	800395	1	1	179603	207034	1	193733	245319	182235	165365	268666	1472597	573341	340261	543337	135088	1	196890	190296	194747	177232	279662	192925	475335	1	518734	492492	187077	184871	161961	119810	1	227497	CPD-13494 [ C17 H26 O4, tgt=62.44, overall=62.44 ]	(296.52377, 1857.81)(277.67975, 2079.1514)(281.1832, 219.59)(298.9201, 10503.582)(300.2038, 20543.785)(277.1784, 7105.795)(312.22055, 1350.2574)(295.81757, 9775.552)(295.21396, 700.82574)(317.16904, 474.0533)(301.53625, 4614.77)(301.16415, 1702.7601)(303.1737, 234.29)	19.1035
(indol-3-yl)acetate	335899	904246	705276	705334	708656	700399	631345	459951	464358	421943	995092	285289	1	472592	827440	242189	452807	357216	405059	385577	305996	1	355190	306568	86499	344540	531002	549202	251036	230872	1015819	445798	358358	292253	466648	824758	INDOLE_ACETATE_AUXIN [ C10 H8 N O2, tgt=47.29, overall=47.29 ]	(179.0699, 1243.0944)(159.10295, 5581.1025)(178.6213, 692.57947)(179.0715, 1178.5226)(160.91931, 1747.7335)(194.34482, 18021.232)(196.10014, 1537.5549)(174.23654, 9343.656)(175.0797, 222.68835)(179.03418, 10362.989)	8.76453
(-)-&alpha;-bisabolol	607251	1	1	616382	1	1	1	1	1	1	1	1	1	1	1	1	1	1	219547	241154	1	1	1	1	1	1	974221	1	1	1	1	750726	1	1	1	481858	CPD-10759 [ C15 H26 O, tgt=79.40, overall=79.40 ]	(225.2072, 60422.695)(226.20776, 12110.17)(205.1949, 7500.259)(206.19806, 1658.78)(245.18921, 9236.713)(246.19374, 1187.7524)(247.2027, 214.49)	25.1851
(Z) &gamma;-bisabolene	595590	573128	615694	633442	482181	603242	1	1	1	1	1	1	339080	311955	259967	305540	319310	309215	1	1	1	1	1	1	1	1	1	1	1	421193	1	1	1	1	1	1	CPD-10758 [ C15 H24, tgt=79.40, overall=79.40 ]	(205.19485, 12865.785)(206.19788, 1224.4059)(227.1773, 1434.645)	27.3568
carboxin	1130048	859593	1169331	894383	216183	207521	1	696570	1	1	176641	185388	1011848	944287	758277	715324	1036056	1049523	1611750	1823936	239138	214099	213066	1	1291365	1133366	772569	732725	1073404	1397300	1	1243409	1	1	1	480867	CPD0-1366 [ C12 H13 N O2 S, tgt=47.31, overall=47.31 ]	(221.06522, 417.152)(256.4473, 6899.6597)(256.22705, 9765.545)(257.10208, 304.53665)(239.08961, 5080.1587)(260.68286, 85512.37)(262.3417, 12275.214)(261.0587, 2564.6)(241.04791, 4646.98)(243.04735, 609.765)	8.13639
3-pyridinecarboxaldehyde adenine dinucleotide	114197	1	1	1	1	1	1	156788	1	1	169693	174831	162399	1	173703	1	183494	176747	1	1	1	1	1	1	1	1	1	1	1	1	1	1	1	1	1	1	CPD0-1364 [ C21 H26 N6 O14 P2, tgt=20.59, overall=20.59 ]	(652.1142, 7155.1304)(653.1171, 1048.02)(649.1169, 6443.1885)(650.11993, 426.19)	7.70525
(+)-7-<i>epi</i>-jasmonoyl-L-isoleucine	1077908	1579051	1690338	1027115	970243	1	1	1	1	1	1	1	1	1	1	1	1	1	1513610	1	1	1446453	2679318	1905739	1	1	1	1426478	1	1	1881024	1	1	2102030	1	1	CPD-11259 [ C18 H28 N O4, tgt=51.83, overall=51.83 ]	(309.2067, 7871.0117)(309.41086, 3026.6238)(310.2143, 490.17)(340.2327, 126.3)(324.22714, 1531.428)(325.8332, 2577.828)(326.23376, 5530.24)(345.18716, 35259.973)(346.19058, 5380.317)(347.2005, 515.24)(329.58472, 27151.27)(332.19113, 10131.743)	14.3904
L-mimosine	1770917	1807895	1832644	1763610	1939143	1884874	1887950	1859699	1053945	1824251	2017589	1437350	1279990	1268502	891896	1148707	1345293	1297279	159581	229461	1370862	1404184	1344293	1459394	1214146	1220423	992158	1145181	1384381	1343573	1968627	1877417	1744858	1775970	1690395	1372670	AMINO-ETCETERA-PYRIDIN-1-YL-PROPANOATE [ C8 H9 N2 O4, tgt=70.79, overall=70.79 ]	(199.06015, 1090.4868)(181.05014, 6417.3564)(182.05069, 345.4359)(215.08868, 259.01236)(197.08044, 11918.291)(198.08711, 308.0703)(203.0351, 54.96)	6.01994
<i>trans</i>-tuberonic acid	1025544	1061285	1174833	1	184254	237598	890351	247119	813506	1	596122	1	529950	452045	524659	295278	226603	512561	517023	1	349028	372360	382366	937292	813550	956765	642469	695872	395614	262145	1	756439	663265	736302	473572	1	CPD-11253 [ C12 H17 O4, tgt=49.72, overall=49.72 ]	(225.11148, 2689.538)(207.30217, 4142.309)(212.11674, 392.68)(229.57541, 1132.1401)(211.18773, 6856.894)(212.11964, 9627.811)(229.1449, 8873.15)(230.08925, 11910.608)(231.0928, 621.3556)	9.46557
2-<i>S</i>-cysteinyldopa	10900000	3264952	11000000	1	10800000	1	11000000	2942612	827685	407438	1	1	1	1	1	1	1	1	20400000	92524	1	1	1	1	10800000	11000000	10300000	10500000	1	11700000	1	12900000	12100000	9062775	12600000	12700000	CPD-20260 [ C12 H16 N2 O6 S, tgt=62.77, overall=62.77 ]	(298.0618, 338.1369)(318.43967, 5848.0845)(318.28717, 3159.136)(299.0736, 29461.785)(300.08, 4893.369)(335.54742, 2829.5488)(337.50604, 14274.33)(338.11224, 687.39)(318.69684, 64703.8)(319.7316, 59622.375)(320.50098, 16243.794)(321.0994, 11324.52)(341.50516, 1239.2274)(342.40067, 280.87668)(325.05203, 1607.0099)	3.5557
(20<i>R</i>,22<i>R</i>)-dihydroxycholesterol	812731	6569592	4004940	1707593	4499744	1031474	1382124	737196	1388422	1835372	859958	3043985	4068129	5232560	3923456	4668753	4684376	4274920	2419133	1818115	2360840	547427	1819251	1818240	1616236	2687017	2910555	2903439	3265340	3013522	4818018	2258027	2452656	874441	2844445	1642263	20A-20B-DIHYDROXY-CHOLESTEROL [ C27 H46 O3, tgt=72.66, overall=72.66 ]	(423.27588, 16038.359)(402.58786, 3923.3848)(423.73605, 20620.254)(425.374, 19310.773)(404.965, 10318.627)(406.59528, 6184.366)(407.1243, 9417.62)(407.11005, 6646.515)(407.3624, 7987.49)(437.38464, 661.055)(422.3816, 15697.776)(423.3831, 4088.42)(446.1224, 40885.695)(447.3464, 34561.082)(423.99213, 9364.318)(424.99692, 7295.643)	26.9943
2-<i>S</i>-cysteinyldopaquinone	1030471	732166	1044689	946011	766023	1	4638346	1	1	1	966124	1	625289	2470731	1	2464982	1	661074	3694084	3643867	3683719	1	3780659	3854162	1	1	1	1	1	1	4907953	4928481	4347588	1	3030365	3215243	CPD-20261 [ C12 H14 N2 O6 S, tgt=67.33, overall=67.33 ]	(314.0573, 42.46)(300.05084, 2628.613)(301.0512, 98.086)(317.06458, 8112.369)(297.15317, 10264.429)(298.16656, 475.3547)(300.05518, 52.440002)(335.0922, 17727.227)(337.0954, 8704.715)(337.096, 2192.19)(337.0958, 27672.98)(338.0925, 2405.51)(317.55502, 11163.133)(320.08524, 429.22336)(338.11383, 4763.542)(340.05402, 370.875)(319.03214, 4723.9062)	3.44062
5-<i>S</i>-cysteinyldopaquinone	1030471	732166	1044689	946011	766023	3653428	4638346	1	2680187	2465747	966124	6068554	625289	2470731	1	2464982	4124164	661074	3694084	3643867	3683719	1068937	3780659	3854162	1	894014	593591	942269	961505	1023533	4907953	4928481	4347588	1414975	3030365	3215243	CPD-20262 [ C12 H14 N2 O6 S, tgt=67.33, overall=67.33 ]	(314.0588, 91.33)(300.05087, 2725.6318)(301.05148, 101.5725)(317.0645, 9070.259)(297.11862, 11359.709)(298.13043, 472.42688)(299.7208, 44.016666)(335.15286, 20415.91)(336.7948, 8160.7534)(337.2376, 14497.599)(337.76086, 12305.977)(338.0925, 2405.51)(317.5815, 12651.114)(320.0846, 350.8075)(337.94736, 3979.0461)(339.25665, 242.31802)(319.0324, 4871.333)	3.40845
7-[(2S)-2-amino-2-carboxylatoethyl]-5-hydroxy-2H-1,4-benzothiazine-3-carboxylate	2019971	2067831	1844775	1810884	1923464	1893542	3017009	2875171	2695259	2828368	3202049	3303604	899215	792250	1522510	848205	1702833	1766243	2301226	2268593	2029841	2346478	2572185	2607793	2520875	2251066	1183701	2405404	2930355	2855808	2605103	2587292	2032042	2228017	2312694	2342277	CPD-20263 [ C12 H11 N2 O5 S, tgt=55.79, overall=55.79 ]	(278.03598, 938.99805)(279.0311, 86.37)(318.5061, 6147.23)(319.0781, 897.505)(295.06342, 3165.0554)(296.06604, 276.2541)(301.01782, 4118.162)(302.51685, 143.51501)(303.0156, 229.82)	1.974
8-[(2S)-2-amino-2-carboxylatoethyl]-5-hydroxy-2H-1,4-benzothiazine-3-carboxylate	2019971	2067831	1844775	1810884	1923464	1893542	3017009	2875171	2695259	2828368	3202049	3303604	899215	792250	1522510	848205	1702833	1766243	2301226	2268593	2029841	2346478	2572185	2607793	2520875	2251066	1183701	2405404	2930355	2855808	2605103	2587292	2032042	2228017	2312694	2342277	CPD-20264 [ C12 H11 N2 O5 S, tgt=55.79, overall=55.79 ]	(278.03598, 938.99805)(279.0311, 86.37)(318.5061, 6147.23)(319.0781, 897.505)(295.06342, 3165.0554)(296.06604, 276.2541)(301.01782, 4118.162)(302.51685, 143.51501)(303.0156, 229.82)	1.974
&alpha;-(2,6-anhydro-3-deoxy-D-arabino-heptulopyranosid)onate 7-phosphonate	371868	375580	362152	381859	349989	364628	584016	567548	628906	631789	651205	635505	341239	342812	338242	355788	333908	352465	467492	451176	503861	491403	485017	606389	356236	346804	413982	443417	444618	426210	472715	516122	624666	636774	587136	604942	CPD0-1372 [ C7 H14 O8 P, tgt=64.84, overall=64.84 ]	(259.0431, 1270.85)(260.5843, 83475.95)(261.58786, 67433.49)(262.11755, 11212.452)(263.06537, 2330.8623)(275.07315, 13984.798)(257.06378, 328.58)	2.501
S-adenosyl-1,8-diamino-3-thiooctane	1651399	1638180	1744765	1522744	1017869	2027880	712541	485563	723721	677542	1	544996	1693106	1444751	1236031	1581717	2157230	1187985	3408415	2267549	1739929	2499817	617309	638050	3334111	3294596	1204147	1	3667032	1	1210086	595906	1438348	1	677470	1	CPD0-1375 [ C18 H33 N7 O3 S, tgt=61.11, overall=61.11 ]	(428.82755, 10554.991)(429.83975, 3531.8218)(414.30862, 30025.85)(414.562, 15090.636)(414.23315, 1655.2151)(428.9832, 17881.73)(430.2473, 8018.144)(431.2501, 3077.89)(415.70203, 9779.032)(415.2303, 17351.51)(447.8856, 4344.995)(447.27414, 2503.985)(430.40366, 13036.009)(430.66104, 5410.096)(450.48615, 9914.607)(456.228, 11922.8)(436.69708, 118584.984)(437.9228, 29514.123)(437.2191, 11375.147)(438…	13.6848
pteroyl-&gamma;-glutamyl-&gamma;-glutamylglutamate	152923	1091425	1	271699	309036	853219	891341	1	3761436	2703834	1	165316	1	1072565	1	1129195	1128180	923739	1	151477	1	1	1	1	689625	1	2858934	1	1	1	162027	803289	904544	1	487102	230989	CPD0-1473 [ C29 H29 N9 O12, tgt=36.77, overall=36.77 ]	(695.1947, 2851.915)(677.17456, 8106.481)(684.2015, 4549.272)(706.17816, 6749.468)	26.6126
tetrahydropteroyl-&alpha;-glutamylglutamate	1195347	1964253	1	922806	1233993	1	1858913	1	1	1	1	1	1	1	1	1	1	1	1867868	2055889	1	1	1599519	1	1796138	1908402	1489145	1475223	1311731	2550969	1	1	1475050	1266911	1642789	1	CPD0-1472 [ C24 H27 N8 O9, tgt=75.60, overall=75.60 ]	(573.19653, 2380.3628)(576.9724, 6653.362)(577.21063, 7980.0)(553.45807, 1672.0751)(554.1739, 274.845)(557.20044, 8982.727)(558.20374, 2289.8909)(559.2031, 726.3937)(589.22656, 14834.38)(590.2316, 3933.516)(591.2232, 834.73206)(571.2196, 463.09)(579.1728, 123.95)	11.1886
6-formylpterin	1644936	875812	993407	1138024	2238243	1260630	603768	527323	999428	964903	1	304326	1457598	1394882	940113	1128391	597484	1576379	1611276	1098381	1	1332569	999648	1249915	1182602	1046403	1078231	1	1249618	1077846	1	1239468	1270706	345990	1920531	1931446	CPD0-1471 [ C7 H5 N5 O2, tgt=68.23, overall=68.23 ]	(193.049, 95.1947)(173.0355, 557.2124)(209.08029, 10878.293)(210.07474, 547.09827)(191.07, 46.45)(201.03577, 372.90002)	6.57844
5-methyl-tetrahydropteroyl-&alpha;-glutamylglutamate	2131192	5892381	3330765	1185340	1720245	3426052	483474	840711	6883177	7417833	1548248	1255489	1977052	1994139	2515668	2544640	1970236	2850009	1490012	1257552	346115	1550385	6178843	5534450	1173311	1962394	4442441	1609665	4446497	5191098	5582288	5406514	1521111	5845145	5865890	1	CPD0-1474 [ C25 H29 N8 O9, tgt=47.32, overall=47.32 ]	(587.2039, 3030.3225)(588.2141, 1036.02)(589.2239, 2433.37)(570.3625, 3176.796)(571.7042, 4023.6958)(572.8515, 997.9622)(573.2108, 1140.49)(588.22314, 263.58002)(590.2313, 118.85)(569.37384, 2048.9026)(571.00415, 1586.7141)(571.70435, 1146.865)(604.23553, 162.14499)(588.67255, 1308.2443)(590.40765, 1632.945)(612.6391, 1510.4642)(614.21124, 198.64333)(593.3967, 5253.0444)(596.2036, 297.986)	8.0604
4-guanidinobutyraldehyde	2996891	1	2737770	2986689	1740816	3938739	2323130	2434634	1	1877946	2348455	437710	585550	1	1	1	1	1	2032681	485580	272473	1010053	436576	5607750	505760	1068006	431829	570865	2972432	1	3432703	3333228	3070258	2784674	2891739	416054	CPD-825 [ C5 H12 N3 O, tgt=65.35, overall=65.35 ]	(132.0432, 70822.13)(133.32697, 22558.773)(133.66577, 5213.568)(133.43977, 1969.86)(149.13213, 117248.695)(150.13535, 13519.295)(130.121, 22175.422)(156.69522, 3369.6914)(157.096, 14895.14)(138.79959, 5364.2603)	10.6931
geranial	7851798	7479627	10400000	14400000	5190329	14200000	7195331	4970058	7684537	7477118	9427595	6015214	4445266	5190576	5042748	6834039	7333313	6405182	4233080	6557740	6324130	4519892	4509013	7271152	8923519	7109693	4228249	5988460	9988281	6965229	6955674	6767809	5481267	5793918	9167381	9254522	GERANIAL [ C10 H16 O, tgt=86.25, overall=86.25 ]	(152.11763, 12226.446)(153.12717, 11472.263)(135.11667, 110442.34)(136.11925, 14454.056)(137.13089, 727.67004)(177.05618, 7395.6484)(157.09717, 803.5034)(158.1078, 126.62)	7.40145
9H-purine-2,6,8-triol	353585	356708	414960	355462	354013	382252	261797	342814	304352	304704	348647	313961	404965	370328	344839	319902	357308	348329	308951	292533	301943	323364	294066	291447	324259	320886	135739	188858	337311	363453	314648	319724	211770	311435	288707	302112	CPD-15332 [ C5 H4 N4 O3, tgt=41.53, overall=41.53 ]	(173.03607, 2844.2158)(153.02992, 463.47403)(168.60767, 14558.569)	2.03925
(7S)-<i>cis</i>-hinokiresinol	266000000	75400000	21900000	1	1	264000000	1	1	1	1	1	1	19200000	1	1	1	1	1	8357836	1	1	2269109	1	1	1117279	1	1	1	1	1	1762026	1	1	1	1	1	CPD-17604 [ C17 H16 O2, tgt=45.95, overall=45.95 ]	(237.00073, 4096.6997)(237.1112, 6246.71)(257.38672, 3631.3113)(240.1241, 879.98)(271.29666, 2812.3242)(252.1387, 103.29)(257.0957, 1766.29)	2.54856
isoarctigenin	78200000	7803943	2786020	8999377	77500000	11800000	5555550	4593843	5122156	7544886	6691901	8984233	1	1	3440890	2454218	9115848	2316582	15100000	20300000	6284198	8651044	3754276	1	8686445	10300000	1	6763186	14600000	9806297	15600000	6997212	5415311	10400000	11200000	15800000	CPD-17601 [ C21 H24 O6, tgt=82.30, overall=82.30 ]	(376.41602, 7244.056)(356.96384, 38130.605)(358.1545, 6102.17)(377.2416, 10224.285)(378.17758, 22996.99)(359.16837, 71724.47)(360.1709, 29947.719)(391.45, 20516.805)(392.7121, 9196.705)(393.72653, 14021.36)(394.2003, 2788.5527)(373.18286, 194563.39)(374.1853, 40332.668)(375.193, 13522.495)(376.19687, 2861.7307)(377.19067, 407.5575)(398.90988, 43103.434)(399.97702, 13892.978)(399.9148, 84033.96)(4…	8.17731
arctigenin	78200000	7803943	1	1	77500000	1	1	1	1	1	1	1	1	1	1	1	1	1	15100000	20300000	6284198	8651044	3754276	1	8686445	10300000	1	6763186	14600000	9806297	15600000	1	5415311	10400000	11200000	15800000	CPD-17600 [ C21 H24 O6, tgt=82.30, overall=82.30 ]	(377.168, 4169.1035)(356.81808, 41949.055)(358.1545, 6108.8833)(377.1757, 13273.344)(378.17758, 22996.99)(359.16818, 76796.69)(360.17032, 43182.453)(391.66388, 18266.818)(392.52786, 7674.6724)(393.58493, 14858.322)(394.20023, 2892.3848)(373.18295, 210688.62)(374.18533, 45201.516)(375.1933, 13599.09)(376.1969, 2702.9321)(377.19092, 324.315)(398.9936, 56529.32)(399.9978, 13680.188)(399.6641, 160532…	7.9255
dalcochinin-8'-O-&beta;-glucoside	80600000	79400000	79000000	80100000	79100000	1	4792181	95800000	1	1	94400000	94300000	1	51400000	6325987	38600000	57500000	1	85900000	70400000	21100000	89900000	1498263	85200000	63400000	978074	48500000	17600000	677759	62900000	87600000	87400000	92300000	1245101	86700000	85500000	CPD-9677 [ C29 H34 O12, tgt=75.68, overall=75.68 ]	(574.2864, 8733.571)(576.2132, 28291.6)(577.2179, 12270.26)(578.2181, 402.68)(560.12415, 779.58)(560.2015, 779.18)(575.6266, 58654.793)(576.62976, 17716.164)(577.7873, 6455.117)(578.2268, 454.29498)(559.38385, 5359.636)(559.4546, 57933.285)(559.2043, 1827.12)(595.9665, 113.395706)(601.7605, 1078.4788)(603.206, 3638.693)(582.39197, 978.884)	8.42248
trichloroethanol glucoside	487785	445620	482839	460532	473188	482959	391551	358531	332320	370178	419694	372429	483862	485045	462827	466668	478148	478269	281325	307607	295650	349564	276594	277520	393411	366666	406401	424285	391966	403913	334645	371582	332444	333420	365366	289077	CPD-9676 [ C8 H13 Cl3 O6, tgt=58.48, overall=58.48 ]	(309.97485, 6332.8657)(318.9847, 523.2101)(293.97427, 421.875)(330.00662, 4950.8813)(332.00464, 955.08954)(311.00687, 4197.441)(313.005, 776.18536)(337.9692, 7678.913)	1.487
xanthosine	4911725	7035020	4231627	3047934	3580355	4275670	3151209	3015316	2553621	1834850	2187891	3331850	3498703	3432497	2601896	3030024	3337170	3097688	4398671	4086497	4737987	4654636	4297598	4172164	1831426	7611970	3605153	1172167	1798365	1804542	2001535	809351	3145898	3279694	2643726	2829951	XANTHOSINE [ C10 H12 N4 O6, tgt=83.37, overall=83.37 ]	(271.07745, 749.98883)(311.0737, 43146.45)(312.0776, 4495.499)(271.0782, 876.2967)(305.39468, 37103.48)(306.33475, 4209.9907)(307.1209, 256.14603)(289.08896, 43110.547)(290.092, 4347.453)(293.06476, 76509.76)(294.06723, 12639.939)(286.5524, 9011.463)(287.11, 986507.94)	2.76906
dXMP	294786	1	299830	276540	335812	319779	745523	695022	471662	497205	713422	723773	1	1	1	1	1	1	253762	259424	325137	305089	1	1	201282	251621	182016	199925	242634	195972	635691	604581	526087	586344	640591	633296	CPD0-1468 [ C10 H11 N4 O8 P, tgt=45.44, overall=45.44 ]	(351.04678, 18277.283)(352.05206, 369.09)(351.00952, 14036.123)	4.74615
sterculate	159963	1	253468	120012	254939	117645	1	1	1	1	258858	209114	1	1	121127	116380	1367948	1321653	1	1	1	1	1	1	1	1	1	1	1	1	1	1	1	1	1	1	STERCULATE [ C19 H33 O2, tgt=39.77, overall=39.77 ]	(294.24875, 3113.3545)(275.23636, 2242.65)(277.68106, 1894.4957)(317.63968, 3390.104)(321.2528, 691.19)(299.2345, 3626.06)	16.9538
kaempferol-3-<i>O</i>-&alpha;-L-rhamnopyranoside	1384694	1476754	1480663	3235424	3411620	3396391	3848552	1603714	1466210	5064514	1706897	2799743	1707982	2723989	1281815	1649161	1486535	3500506	2973907	3160999	2631651	1043101	823988	739181	1240088	1613925	2993300	1357185	1308995	3147786	1910180	3943780	3085978	3143493	3062613	3183425	CPD1F-461 [ C21 H19 O10, tgt=62.40, overall=62.40 ]	(431.09473, 73.54)(413.08496, 21234.436)(414.08795, 2851.3743)(415.08798, 215.05501)(415.10052, 3331.1711)(416.6032, 194.015)(417.1078, 112.46)(453.07785, 1552.1266)(454.35532, 5857.938)(454.39655, 17301.951)(455.1525, 28061.477)(434.8227, 1146.9485)(455.09592, 977.37665)	4.341
kaempferol-3,7-bis-<i>O</i>-&alpha;-L-rhamnoside	5712499	5748594	1	5689971	1	1314326	5315305	6947410	6310670	1	1	7175515	7050766	8845515	12100000	11400000	11300000	11500000	7709840	5897496	9124294	1931469	6531022	6653952	1	1	1	1	5188664	5939988	5902273	5775467	4502515	1	1	4539841	CPD1F-462 [ C27 H30 O14, tgt=90.20, overall=90.20 ]	(601.15326, 403.328)(561.1595, 45859.273)(562.16284, 12281.339)(563.16644, 2819.3562)(600.9957, 448.19666)(583.2028, 411.53)	9.94415
L-cycloserine	2906691	583920	2841533	475066	2463102	2257488	1	1	1	1	1	1	1	1	1	1	1	1	1	1	1	1	1	1	1	517830	1	1	1	548840	654489	596618	405066	1	464811	494545	CPD-2483 [ C3 H7 N2 O2, tgt=42.76, overall=42.76 ]	(105.05474, 261.52286)(121.084915, 13666.994)(103.0755, 3947.5466)(130.24892, 2654.707)(130.55115, 4366.87)	2.91708
(<i>S</i>)-tetrahydropalmatine	55300000	11200000	1	16300000	52800000	22700000	7440238	52500000	39500000	39500000	50700000	49700000	69700000	70500000	66700000	65600000	1	54900000	40200000	40600000	26100000	39400000	40400000	40000000	35700000	1	25300000	18300000	43600000	44300000	49400000	50800000	48700000	47600000	14500000	47500000	TETRAHYDROPALMATINE [ C21 H25 N O4, tgt=73.72, overall=73.72 ]	(355.17267, 464630.0)(356.17612, 83260.57)(339.35892, 750.19824)(357.1874, 109350.55)(358.1913, 19817.92)(359.31567, 3533.333)(361.1964, 418.375)(339.17657, 3309.5667)(341.1887, 76.2)(374.8147, 3285.536)(374.2221, 753.46)(379.1716, 5555.397)(361.0648, 2583.4949)	9.5596
D-threonine	504714	1	480461	1	1	365439	1	1	1	1	1	1	1	1	1	1	1	1	1	1	1	1	1	1	1	1	1	1	1	1	1	1	1	1	1	1	D-THREONINE [ C4 H9 N O3, tgt=57.47, overall=57.47 ]	(120.0661, 2621.11)(102.05517, 2462.27)(121.08584, 8250.67)(123.09146, 5286.303)	2.176
indoxyl	320778	181540	280590	306024	1	354129	1	138860	399207	136844	1	1	146943	1	138685	1	161805	147349	1	1	1	1	1	1	1	1	1	1	1	1	1	1	1	1	1	1	INDOXYL [ C8 H7 N O, tgt=70.72, overall=70.72 ]	(136.06195, 230436.7)(135.06398, 382.22748)(154.095, 949.02)(136.08557, 4365.7705)(156.04251, 895.65497)(140.0371, 1223.5271)	1.528
AMP group	1680050	1695915	1695883	1666506	1649073	1656054	1	1	1	1	2160559	1	1480985	1	1	1516085	1	2194911	1650815	1625979	1683387	2782496	1	1	480471	1696953	1462987	2286449	1760917	1757576	1927795	1	1	1	1	1	AMP-GROUP [ C10 H12 N5 O7 P, tgt=46.99, overall=46.99 ]	(365.0866, 130622.96)(366.09018, 22288.375)(350.0628, 124.86)	5.75457
D-glutamate	208523	1	174206	115578	1	1	1	1	1	1	171765	127199	1	1	1	1	1	1	1	1	1	1	1	1	1	1	1	1	1	1	1	1	1	1	1	1	D-GLT [ C5 H8 N O4, tgt=47.47, overall=47.47 ]	(132.04205, 2937.208)(149.05717, 9491.713)(151.0818, 362.84)	5.287
(S)-coclaurine	1953060	1493565	3698502	2779421	3939103	4280598	1	1	1	1	1	1	2828219	3513659	1609394	3151513	2994143	3413980	2064898	2173984	1987013	2092835	1784693	1875776	1301273	1423358	1	1	2213959	1732383	2617893	2672396	2027790	2229536	2651782	2564317	S-COCLAURINE [ C17 H20 N O3, tgt=72.55, overall=72.55 ]	(287.48416, 9691.06)(291.15625, 2619.1826)(269.0122, 18076.229)(270.14014, 3702.2688)(287.15292, 10223.096)(288.15298, 1277.3325)(269.14038, 882.82996)(307.18677, 877.4786)(287.1741, 231.83)(313.21588, 26823.162)(313.8975, 1022.72754)(314.1476, 113.87)(296.07553, 10517.004)	5.38343
2,6-diaminopurine	346048	1987407	1	769133	1	312931	226689	327494	1	260828	1	2107836	898434	1119797	1139959	409513	468902	1410618	1722509	380614	1	347100	298755	1	263686	260515	266866	1456330	305175	411806	467922	260187	1	326723	395896	204997	CPD0-2060 [ C5 H8 N6, tgt=81.39, overall=81.39 ]	(152.96509, 4208.9346)(157.61072, 4020.6104)(157.89339, 872.588)(171.25418, 15601.096)(172.6195, 1096.6882)(177.07208, 470.97998)	11.1413
cumene hydroperoxide	3363141	3845023	6047820	6285570	1	3601871	456537	8419352	1	7148332	9596944	7059680	3183605	1039548	3695492	4986803	3018856	5275882	5338362	5773044	5958623	6489710	6028716	5922937	7181820	6662823	2494602	5022817	3491072	672608	9898982	9065563	3206196	7548360	7916325	9698306	CPD0-1449 [ C9 H12 O2, tgt=47.62, overall=47.62 ]	(157.06586, 718.9688)(157.0946, 169.05)(139.0865, 131.06)(153.09198, 6316.218)(154.0964, 1450.54)(135.08054, 103419.35)(136.0849, 27687.516)(177.93883, 1824.6285)	9.80326
4-hydroxy-4-methyl-L-glutamate	542503	614234	604762	516455	559775	617466	282497	1	952270	108369	414648	1	266593	270559	227519	239463	278693	274199	1070056	832365	1089415	943662	613157	148422	232932	198904	170143	198111	339556	372124	456576	451018	218871	270543	298747	346052	CPD-15319 [ C6 H10 N O5, tgt=57.01, overall=57.01 ]	(179.71765, 3328.6145)(180.06311, 5459.815)(162.05562, 182.672)(179.57019, 477.95)(161.72629, 7052.365)(163.05995, 490.82004)(197.23872, 2245.285)(180.08644, 9962.07)(181.0892, 2769.3901)(203.05263, 41825.75)(204.05566, 8017.3926)(186.04375, 55792.35)	4.647
laurate	320844	553387	330153	743464	438864	453856	405338	1	730342	1646552	654235	521005	462104	484400	683127	1	566232	563722	546902	383356	700785	262443	330782	488408	701368	670681	530346	712429	473425	683459	1	718093	433560	743765	826730	829609	DODECANOATE [ C12 H23 O2, tgt=58.01, overall=58.01 ]	(202.28017, 2039.6051)(203.24637, 1641.8567)(184.16544, 2155.0586)(202.18019, 680.67)(182.16496, 24094.98)(225.16954, 3081.6924)(227.17487, 232.63501)(204.63449, 3489.556)(206.15274, 2132.415)	31.3503
methylsuccinate	1629036	1651586	1523679	1487963	1418581	1478294	409424	664187	489225	708249	681186	679956	1109175	1194166	1259101	1306790	1140792	1185439	683210	402921	473566	734110	445688	434835	1389652	1392373	1138288	1156427	1278030	539508	890575	460877	576272	609841	453363	474880	CPD-2461 [ C5 H6 O4, tgt=77.94, overall=77.94 ]	(113.02365, 1490.081)(148.06061, 13902.301)(149.06416, 250.02222)(150.0574, 1465.45)(130.05008, 12356.6875)(131.05275, 155.86499)	2.1315
<i>aldehydo</i>-D-xylose	237317	1	245388	283247	148284	206603	1	1	1	1	1	1	1	1	1	1	1	1	402550	848691	484574	467980	613583	456622	1	596985	1	1	1	1	1	336993	661396	311280	305876	1	CPD-15377 [ C5 H10 O5, tgt=79.25, overall=79.25 ]	(151.85641, 433.91602)(132.04317, 3214.4639)(154.66873, 584.336)(155.0703, 532.41)(137.05948, 49718.63)(138.06184, 4552.714)(152.0801, 283.86)(177.05353, 2512.2766)	3.88525
(+)-bornane-2,5-dione	20400000	19700000	12700000	14500000	13900000	14800000	8940359	9480701	11500000	8098267	12100000	12700000	9538915	8276791	9436918	8881119	9023104	9007317	7571202	1	9106541	6239976	7903239	8752676	9862471	9767517	6805960	8784362	11900000	13300000	11700000	13000000	11500000	10400000	9297798	12300000	CPD-864 [ C10 H14 O2, tgt=81.91, overall=81.91 ]	(166.09648, 866.8333)(148.08667, 632.90344)(167.10669, 11332.376)(168.11227, 370.95895)(149.09593, 134231.05)(150.10002, 19000.379)(169.01709, 20213.977)(169.13214, 20590.695)(190.09456, 99.503334)	7.24689
diimidotriphosphate	3970759	1158763	1339780	3939479	3991882	4014289	1177647	4010308	4017462	4042260	1067903	1276762	4083456	1814641	3961366	1829091	4105494	894772	234781	3924963	2191065	2839807	4101517	4067030	1205530	1745356	3895495	3922285	3854307	3188723	3942814	3998169	1158824	1565390	4009998	1336950	CPD0-1438 [ H7 N2 O8 P3, tgt=46.64, overall=46.64 ]	(255.94426, 83120.81)(256.94742, 7899.8447)(257.9453, 1246.59)(274.97495, 10570.721)(278.9854, 417.8)(262.92404, 472.50354)	18.0677
trans-lesqueroloyl-CoA	352796	324986	314463	307111	1	366048	2509702	2259775	1437342	1643682	1900259	2545627	1	1	1	1	1	1	1	1	1	1	1	1	1	1	1	1	1	1	1	1	1	1	1	1	CPD-15370 [ C41 H66 N7 O18 P3 S, tgt=44.27, overall=44.27 ]	(1087.3782, 8448.045)(1088.3818, 3077.3508)(1075.3807, 4526.2812)(1076.3842, 695.25)	14.622
castanospermine	973539	1012717	1000969	984079	15600000	13400000	655141	2687986	442795	2297764	618032	700500	1241901	1223454	1147530	1057074	8264502	9460126	2282445	826647	827928	826918	780345	845404	678001	1	8833788	613118	14000000	743257	1027728	985023	636337	654596	850543	906111	CPD-14609 [ C8 H16 N O4, tgt=83.27, overall=83.27 ]	(191.14073, 17862.521)(191.11023, 783.4649)(174.1032, 337.65)(194.92268, 15167.418)(195.12335, 20557.691)(177.11292, 4985.2554)(208.32407, 124198.43)(190.31354, 25135.955)(217.07591, 161568.08)(218.07965, 20097.133)(218.1083, 15458.01)(198.38887, 4683.4546)(199.09782, 3809.0808)(200.0961, 135.84)	4.40746
<i>aldehydo</i>-D-mannose	1395367	1	1	1	1	1	1	1	1	1	1	1	1	1	1	3364681	1	1	14000000	1	1	18400000	1	1	13400000	1	12600000	13300000	1	14100000	1	1	1	1	1	15800000	CPD-15373 [ C6 H12 O6, tgt=85.62, overall=85.62 ]	(181.56726, 1170.0817)(184.0734, 2027.43)(185.07893, 2550.31)(163.50562, 21713.957)(164.7364, 1289.27)(198.09654, 7377.6807)(199.10185, 1547.468)(180.08672, 13706.504)(181.08672, 456.66666)(203.05257, 65850.59)(204.0557, 10059.232)(185.16553, 6722.8735)(186.0435, 48374.38)	2.65667
quercetin-3-glucoside	3971205	3861128	3946404	3959515	4179844	4187163	4674149	4836979	4085801	4213984	5321615	5216912	3201926	3088516	2914190	2865719	3109599	3052658	2971809	3014356	2942903	2904455	3047917	3149444	3161623	3124217	3338669	3301804	3855384	3799959	4334915	4400563	4403890	4388482	4032187	4022360	CPD1F-437 [ C21 H19 O12, tgt=80.11, overall=80.11 ]	(463.08676, 40865.66)(464.08997, 8678.681)(483.12714, 427.23962)(486.07214, 3273.5725)	9.8365
aniline	1380325	3613749	1	2418665	12000000	1	1848463	1675849	1048135	1	1	1	1739112	8848799	2058455	1976853	13900000	2070928	10000000	3872873	12700000	11500000	17400000	2825401	1	9632292	1	9124436	1	8867735	1138039	2621385	3778733	7014195	2378799	6276052	ANILINE [ C6 H7 N, tgt=87.69, overall=87.69 ]	(111.09169, 526286.94)(112.09462, 42151.41)	25.0794
inosine	28700000	32400000	30000000	29100000	31900000	32600000	6770793	3292805	3541207	3536252	7332576	3326896	18900000	14600000	14400000	14300000	13200000	12500000	4094272	3912035	6450148	7731961	5321895	5836643	25400000	25800000	35500000	38400000	26800000	25700000	6440675	5833229	9211525	7360413	6683609	7612872	INOSINE [ C10 H12 N4 O5, tgt=90.07, overall=90.07 ]	(273.09555, 4420.1504)(273.09476, 144704.19)(274.097, 20641.35)(289.04077, 21157.594)(290.1255, 8724.801)(268.10425, 357790.8)(269.11078, 76049.445)(270.11252, 10160.59)(294.95715, 1213.5275)(277.06906, 193494.3)(278.0724, 19535.916)	2.48017
L-aspartyl-4-phosphate	173788	72427	102454	1	1	1	65606	71993	183962	187778	110252	92738	106855	1	192991	1	1	83002	195866	50124	69481	50295	277524	193499	47847	68256	66321	232510	197858	96219	21767	1	63914	90856	82360	155700	L-BETA-ASPARTYL-P [ C4 H6 N O7 P, tgt=45.28, overall=45.28 ]	(192.97629, 1103.7758)(214.00241, 17282.135)(194.9857, 2129.7656)(230.02283, 1149.435)(214.55754, 2398.2258)(215.0182, 8191.9473)	21.7182
dipalmitoyl phosphatidate	29700000	9625939	7164492	12000000	7061984	6735555	17900000	33900000	16600000	31600000	12700000	14900000	24400000	23800000	12400000	24400000	9885024	22200000	1	22500000	30800000	15500000	12300000	16700000	11000000	11500000	11100000	21800000	30400000	11600000	18400000	21300000	29200000	15700000	23100000	20600000	CPD0-1422 [ C35 H67 O8 P, tgt=85.11, overall=85.11 ]	(647.0285, 22892.367)(649.0936, 110007.12)(650.09076, 41301.07)(650.4685, 24756.389)(651.46704, 8727.335)(652.47424, 1845.555)(631.534, 7163.281)(633.2042, 9427.6875)(633.4638, 15010.37)(647.8723, 49212.066)(649.4697, 43616.86)(650.46674, 13085.343)(632.24335, 9930.983)(633.46216, 16606.193)(669.7002, 227.56198)(646.5701, 5150.186)(669.4456, 12539.514)(670.45123, 4925.2876)(671.45935, 481.86002)(…	29.0416
isoliquiritigenin	8425826	822596	8938177	7377757	826534	8360891	10300000	10200000	9791517	11000000	12000000	12300000	6308628	534763	6324285	6340576	6099359	6319687	9644830	9568132	8815314	9851327	11100000	11100000	10600000	11000000	9779731	10300000	10700000	10900000	9843564	9853546	10300000	10500000	9878317	8205543	CPD-3041 [ C15 H12 O4, tgt=91.49, overall=91.49 ]	(259.0793, 14029.659)(260.08105, 423.1384)(241.06934, 358.12268)(260.20312, 588869.7)(262.098, 79130.65)(244.0834, 2928.9358)(275.11035, 2993618.2)(276.11404, 337217.8)(277.11514, 61555.965)(278.1183, 6293.6733)(257.1031, 74.59)(280.15945, 7270.489)(280.0731, 233.21)(263.18005, 11969.759)(264.05783, 155.67274)	2.3255
maltotriose	7313038	1	1	1	1	1	1	1	2125939	4401714	1	1	1	1	5470212	1	1	1	2066684	2087365	1	1	1	1	1899739	1935884	129173	1	1	1	1	1	1	1	3034214	3016749	MALTOTRIOSE [ C18 H32 O16, tgt=80.16, overall=80.16 ]	(505.17346, 7592.453)(506.84048, 958.82)(507.1752, 4644.73)(508.1742, 43.5)(510.1761, 3993.5)(488.06323, 48040.39)(488.5405, 13038.327)(489.5972, 1770.4071)(526.2164, 211.01001)(527.2098, 58.13)(507.19675, 5436.553)(508.20084, 142.93668)(531.1682, 2400.3933)(532.1717, 473.23666)(511.81918, 415.86667)	14.9692
(+)-camphor	7851798	7479627	10400000	1	5190329	1	7195331	4970058	7684537	7477118	9427595	6015214	4445266	5190576	5042748	6834039	7333313	6405182	4233080	6557740	6324130	4519892	4509013	7271152	8923519	7109693	4228249	5988460	9988281	6965229	6955674	6767809	5481267	5793918	9167381	9254522	CPD-862 [ C10 H16 O, tgt=86.25, overall=86.25 ]	(152.11765, 12196.771)(153.12718, 10062.615)(135.1167, 112427.266)(136.11934, 14671.446)(177.11337, 7587.612)(157.0964, 108.87)	7.23512
kaempferol-3-<i>O</i>-&beta;-D-glucopyranoside-7-<i>O</i>-&alpha;-L-rhamnopyranoside	10300000	10000000	10100000	10200000	10400000	10600000	9647380	10700000	11100000	10900000	11800000	11300000	9848396	9404095	9595273	9516781	10200000	10300000	8994321	8313710	7673990	6967222	8599154	8490062	8311125	8347403	9925233	9015014	8706121	8664382	8872484	9103924	10200000	9974279	9577049	8809367	CPD1F-420 [ C27 H30 O15, tgt=98.86, overall=98.86 ]	(595.1667, 25498.521)(596.17035, 6435.329)(597.1748, 211.1233)(617.1473, 80064.88)(618.1506, 23952.16)(619.1547, 4560.4004)(620.15765, 161.54909)	9.5485
dalpatein 7-O-&beta;-D-apiofuranosyl-(1->6)-&beta;-D-glucopyranoside	1726594	2061041	1699175	1867228	1	1871557	2495225	2183008	2200328	2187368	2217995	1886221	1673029	1905752	2017210	1804816	2149666	1688312	1	1320217	1	1656627	1483941	1	1	1359833	1627740	1707862	1303397	1	1	1341160	1689319	1929463	1	1	CPD-9693 [ C29 H32 O16, tgt=31.53, overall=31.53 ]	(618.15063, 34263.535)(619.1547, 7461.781)(620.1578, 237.236)(625.1776, 1248.1614)(641.20166, 8546.834)(642.2057, 365.07)(647.158, 7116.8643)	8.68055
dalnigrein 7-O-&beta;-D-apiofuranosyl-(1-6)-&beta;-D-glucopyranoside	5709259	4395103	1	1	5957436	1	12900000	11100000	9781670	9981897	737940	800112	3013237	2265117	3298028	3821404	2908414	3183288	1032811	4926940	7406575	1597321	7352551	7265579	4149488	1	2056560	2695561	3314190	390055	9807424	9878078	719682	805708	9313636	654193	CPD-9695 [ C30 H36 O16, tgt=43.14, overall=43.14 ]	(653.2058, 403.65778)(653.58405, 5583.149)(654.77734, 5622.764)(656.66254, 5059.2617)(657.2436, 7827.7686)(675.1926, 30440.213)(676.1952, 8438.828)(677.19745, 1127.3298)(659.1801, 138.39)	10.5421
(indol-3-yl)acetyl-L-glutamate	6614164	8506344	9026769	10400000	6685871	7655001	16100000	15300000	15200000	13200000	15700000	16200000	10400000	8902729	10800000	9388119	9254177	10900000	12300000	11000000	12500000	12400000	11600000	11000000	13200000	13400000	8969802	12000000	10400000	13400000	15000000	14900000	14000000	14100000	14000000	11600000	INDOLE-3-ACETYL-GLU [ C15 H14 N2 O5, tgt=93.45, overall=93.45 ]	(302.0929, 13063.719)(289.08875, 91207.22)(308.1086, 1052.0321)(286.09097, 1555.8362)(325.13715, 2020.0597)(305.12088, 496307.22)(306.12405, 63177.61)(307.12347, 12339.725)(310.8755, 3160.3083)(311.07532, 1633.9701)	2.46994
O-aminobenzaldehyde	433990	1	669847	852384	943864	613096	1	1208325	1	752494	577727	121235	2764304	59134	1	1	1907372	1	366801	594693	1	653124	420447	1	313419	1	1916379	442080	1	1	912473	1	606494	1	1033244	1048826	CPD-16172 [ C7 H7 N O, tgt=76.55, overall=76.55 ]	(121.050865, 114984.055)(122.054504, 7303.993)(123.053566, 278.75003)(125.06935, 829.54504)(109.0645, 60.64)(139.35977, 4834.626)(123.0802, 116.534996)	27.8822
anthranil	121973	134515	128379	130076	140731	109692	185088	174372	196235	193781	170340	194860	138266	176106	137878	126917	134041	142462	461862	484572	399724	530593	532642	528064	1170452	305122	1	321142	315036	253187	438665	377039	261462	367618	322876	361642	CPD-16173 [ C7 H5 N O, tgt=47.59, overall=47.59 ]	(123.0474, 248.39)(102.03414, 9514.639)(140.30269, 258.13446)(122.0703, 160.03)(127.02451, 2803.8843)	1.54554
kaempferol 3-<i>O</i>-&beta;-D-glucoside	444038	433527	400533	458394	456022	437756	1	1	174781	1	1	1	1	1	1	1	1	1	209572	230898	1	1	1	1	1	1	1	1	1	240121	1	1	1	1	1	1	CPD1F-453 [ C21 H19 O11, tgt=73.59, overall=73.59 ]	(449.10736, 170376.05)(450.11075, 38510.56)(451.1145, 7624.9272)(452.83252, 1571.2871)(453.45328, 1301.9166)(470.1462, 1451.14)(452.13385, 2177.7249)(471.08975, 444396.16)(472.0929, 111195.76)(473.0954, 30428.86)(474.2396, 2519.0613)(475.09158, 5964.965)(476.0944, 261.99832)	9.9964
luteolin 7-<i>O</i>-&beta;-D-glucoside	100000000	26200000	27600000	27700000	72600000	72300000	82900000	83700000	84700000	85600000	91000000	30600000	64700000	50600000	68700000	68400000	70900000	71200000	59900000	59700000	45600000	44300000	49400000	49900000	71400000	73600000	68000000	65400000	69100000	67600000	51100000	50900000	60500000	60400000	71700000	26000000	LUTEOLIN-7-O-BETA-D-GLUCOSIDE [ C21 H20 O11, tgt=99.51, overall=99.51 ]	(449.10745, 140023.6)(450.1109, 31693.809)(451.4003, 7498.945)(452.9986, 1945.283)(453.11874, 2285.78)(454.1217, 131.56)(469.54907, 7256.635)(470.14917, 1612.642)(471.08972, 853633.06)(472.17627, 177819.86)(473.18143, 36249.36)(474.1336, 5468.884)(475.09177, 378.96)	9.9515
<i>N</i>-nitro-L-arginine	391959	2513897	2273078	5863582	5459412	363668	497702	1524834	364275	407240	6436863	538447	200013	165894	261588	168077	178888	169022	4771757	292734	376191	1	423938	303074	1526253	389829	321896	352919	486464	5415153	375804	5730361	329422	5357625	5426755	341647	N-NITROARGININE [ C6 H13 N5 O4, tgt=72.29, overall=72.29 ]	(202.92924, 1622.083)(206.09814, 1225.785)(220.10542, 6949.1)(206.17319, 11576.919)(207.02856, 1300.0948)(243.47176, 3991.5796)(245.6936, 945.73206)(225.48642, 6010.9473)	4.17723
hypoglycin A	723990	1833363	1614508	841698	1	2109705	1	1243791	1222838	1	916555	1062177	2104821	1	556426	1077903	1193788	1883545	198700	4831250	4899819	1661776	3121821	1971584	803125	842403	1325852	1	2487069	1791356	1014140	1344369	1390852	375526	1139645	1165833	CPD-9699 [ C7 H11 N O2, tgt=71.92, overall=71.92 ]	(143.082, 138.68)(128.08128, 2687.8347)(143.09073, 5427.439)(159.11292, 74195.06)(160.11375, 10322.972)(141.10225, 6939.399)	28.1052
9-[6(RS)-C-carboxamido-5,6,7-trideoxy-&beta;-D-ribo-octofuranosyl]-9H-purin-6-amine	24600000	24100000	7819902	5763844	8327993	4165777	1	6047541	7237354	6302337	10300000	1	2857960	1308297	3388391	1550736	2590490	2717584	4848350	4899376	2165387	2853425	5071181	5208372	973889	3563082	8663438	5180858	13300000	14000000	3034593	6134684	626857	2147392	2105607	1	CPD0-1405 [ C14 H20 N6 O5, tgt=67.36, overall=67.36 ]	(352.29898, 1328.4407)(335.14526, 155.6275)(353.15613, 27791.078)(354.15952, 4020.9685)(336.8176, 621.4667)(340.1588, 536.09)(372.1247, 18353.39)(356.5151, 45658.94)(356.1811, 21427.139)(376.8771, 7490.951)(379.6538, 6448.2246)(380.1549, 5936.7)(359.12997, 61951.34)(360.13217, 11930.083)(362.1444, 17732.82)	7.96788
3R-hydroxy-lesqueroloyl-CoA	1338931	1554303	1470614	1218545	1468666	1658275	9633365	5735053	6048970	6743325	7566780	9713003	1	1	1	1	1	1	1	1	1	1	1	1	1	1	1	1	1	1	2984960	3148467	2409910	1905145	3059468	2501050	CPD-15369 [ C41 H68 N7 O19 P3 S, tgt=43.60, overall=43.60 ]	(1105.3892, 2566.058)(1106.3933, 568.6933)(1087.378, 5715.883)(1088.3817, 2375.668)	14.6137
9-[6(S),9-diamino-5,6,7,8,9-pentadeoxy-&beta;-D-ribo-nonafuranosyl]-9H-purin-6-amine	1752167	1799451	1795246	1	1533219	1883143	1526485	1464902	1	1608644	1691065	1604676	1	1	1	1	1	1	976625	1372589	1	1	1243578	1491379	1	1	1	1	1173265	1	1544490	1786327	1453234	1674199	1748867	1722259	CPD0-1406 [ C14 H25 N7 O3, tgt=67.25, overall=67.25 ]	(342.3945, 5998.825)(343.21295, 657.5737)(325.20062, 9431.78)(326.2017, 94.880005)(342.21347, 7261.947)(343.21136, 1843.64)(357.23645, 1114.209)(341.2289, 7125.7275)(364.14963, 21596.135)(365.15222, 8302.758)(365.2001, 6715.93)(345.18387, 10110.458)(346.1863, 1400.0538)(348.1948, 408.785)	8.32195
5-deoxypyridoxal	5782812	5734478	2072688	5555179	6414770	3567289	1588407	1428497	1202851	1175507	1165860	2274136	4394675	4189253	4451552	4507105	4229803	4281399	871195	879464	679102	675373	775746	763192	2048923	5287341	4771640	4671805	2627204	6581365	994051	1039722	816891	847098	1087481	1031159	CPD0-1408 [ C8 H9 N O2, tgt=99.57, overall=99.57 ]	(156.0763, 281.54)(136.06195, 369983.44)(137.06326, 33436.652)(152.07071, 127221.22)(153.07323, 12368.333)(154.0787, 418.83286)(135.06387, 1119.9028)(171.10027, 1916.8353)(154.09521, 1713.4768)(156.0424, 4230.89)	2.42
lesqueroloyl-CoA	1285947	1283202	1173199	1253047	1155290	1312789	5992777	6747330	1654855	5465636	5895266	8493322	1	1	1	147262	429356	175739	710129	779524	778624	877576	854656	166971	1	1	1	1	1	240726	2360508	2404628	2359548	2241336	2311585	2662019	CPD-15366 [ C41 H68 N7 O18 P3 S, tgt=65.38, overall=65.38 ]	(1053.6661, 2162.5576)(1054.361, 874.2413)(1074.9802, 4212.5576)(1076.1831, 1708.976)(1076.8846, 184.76)(1057.3685, 3067.5122)(1058.3717, 1583.08)(1089.3923, 12274.16)(1090.3964, 6408.8193)(1091.4061, 2201.58)(1092.4113, 497.72574)(1093.4146, 172.91)(1073.6041, 1110.121)(1076.3833, 342.27)(1077.3914, 3613.75)(1078.3944, 358.5)	13.6114
5'-(aminoiminomethyl)amino-5'-deoxyadenosine	1809767	2349652	2654653	3764421	1041574	1853921	3198719	3704101	3821762	4605093	8358979	1027931	4097687	1684075	3603171	3178734	3165353	3009434	652658	549835	1360781	4951379	4718215	4675241	4438110	3409234	3725761	1287844	1	1910155	1132133	6139820	6118929	6245655	3272760	7571124	CPD0-1401 [ C11 H17 N8 O3, tgt=77.73, overall=77.73 ]	(313.15106, 922.74396)(291.3139, 3310.2583)(292.33243, 336.88803)(310.14935, 17077.818)(311.15094, 943.7596)(312.16315, 73.94)(297.1453, 186.23)(327.84283, 4613.143)(311.17096, 7512.0635)(310.17096, 5766.3643)(311.1828, 728.53)(333.50052, 17857.55)(314.12137, 9007.823)	5.16086
densipoloyl-CoA	486124	521736	505583	479916	473965	523328	926171	741399	609424	486513	686696	935110	1	1	1	1	1	1	373286	394976	1	329459	325397	340580	233590	235816	1	1	355843	367497	750585	626858	510805	491796	453850	572233	CPD-15365 [ C39 H62 N7 O18 P3 S, tgt=30.59, overall=30.59 ]	(1041.3114, 985.0)(1069.3142, 1494.6334)(1070.3174, 570.1869)(1053.2836, 2917.8408)	8.85934
5'-[(3-aminopropyl)-amino]-5'-deoxyadenosine	1348432	792310	2747326	2781031	804470	2792909	2468774	865942	1963953	2498509	1	2988173	1395217	1	1904205	1	1	1	1330063	1	2353930	1	1	2026253	1	1	1	1902225	1	1	943007	1866759	1764668	1665212	832473	790762	CPD0-1402 [ C13 H23 N7 O3, tgt=58.74, overall=58.74 ]	(329.195, 758.86)(309.18008, 423.108)(311.1832, 1206.7)(328.0701, 6197.6562)(329.32632, 12164.568)(331.20865, 21004.748)(310.7876, 2230.368)(313.1941, 243.85)(344.3179, 19866.586)(345.31204, 4940.0845)(346.2272, 87.94)(349.0892, 27536.705)(350.1829, 5987.2275)(351.17822, 6041.6167)(331.30692, 17795.826)	6.58643
5'-[(3-aminopropyl)methylamino]-5'-deoxyadenosine	1752167	1799451	1795246	1016443	1533219	1883143	1526485	1464902	1	1608644	1691065	1604676	1258260	1400884	1089645	1173424	1291326	1335577	976625	1372589	11100000	18200000	1243578	1491379	1	10900000	814094	680198	1173265	1	1544490	1786327	1453234	1674199	1748867	1722259	CPD0-1403 [ C14 H25 N7 O3, tgt=67.25, overall=67.25 ]	(342.3537, 5180.2944)(343.21295, 657.5737)(325.20065, 9530.843)(326.2017, 94.880005)(342.21347, 7261.947)(343.21136, 1843.64)(325.09048, 10872.785)(325.201, 10891.58)(357.73776, 1510.0177)(341.22946, 10547.181)(342.23367, 3863.25)(364.2809, 19149.87)(365.15594, 7839.8096)(366.2037, 3701.6301)(345.49338, 10812.56)(346.1863, 1400.0538)(348.1948, 408.785)	11.1051
auricoloyl-CoA	352796	324986	314463	307111	1	366048	2509702	2259775	1437342	1643682	1900259	2545627	1	1	1	1	1	1	1	1	1	1	1	1	1	1	1	1	1	1	699188	755811	747245	618675	711249	770156	CPD-15367 [ C41 H66 N7 O18 P3 S, tgt=44.27, overall=44.27 ]	(1087.3779, 8573.909)(1088.3817, 3451.0632)(1075.3807, 4526.2812)(1076.3842, 695.25)	14.6269
9-[6(RS)-8-diamino-5,6,7,8-tetradeoxy-&beta;-D-ribo-octofuranosyl]-9H-purin-6-amine	1348432	1	2747326	2781031	804470	2792909	2468774	865942	1963953	2498509	1	1	1	1	1904205	1	1	1	1330063	1	2353930	1	1	2026253	1	1	1	1902225	1	1	943007	1866759	1764668	1665212	832473	790762	CPD0-1404 [ C13 H23 N7 O3, tgt=58.74, overall=58.74 ]	(309.18008, 423.108)(311.1832, 1206.7)(328.1506, 6654.5767)(329.48758, 13124.399)(331.2085, 20974.81)(310.18573, 2756.0774)(313.1941, 243.85)(344.327, 17232.348)(345.22855, 5093.868)(349.13055, 26894.355)(350.18274, 5916.46)(351.17822, 6041.6167)(331.30692, 17795.826)	5.7745
(2E,11Z)-icosa-2,11-dienoyl-CoA	371517	242757	224114	749727	335617	1774000	6616912	1	4419536	4133097	4902517	2064882	1	1	191062	226690	551214	239622	1	209918	427428	1107415	1474394	696692	1	1	162850	1	1	382806	393175	975184	1318803	733785	1331593	2435788	CPD-15362 [ C41 H66 N7 O17 P3 S, tgt=59.71, overall=59.71 ]	(1053.3594, 4713.25)(1054.3625, 1696.66)(1076.2638, 921.35126)(1075.6364, 392.96252)(1076.8887, 4868.925)(1077.8926, 1049.6125)(1077.3911, 5880.57)(1078.3961, 1425.5)(1053.8804, 5825.3003)(1054.9257, 2163.4995)(1057.3843, 2370.298)	12.3084
3R-hydroxy-(11Z)-eicos-11-enoyl-CoA	1285947	1283202	1173199	1253047	1155290	1312789	5992777	6747330	1	5465636	5895266	8493322	1	1	1	1	1	1	710129	779524	1	877576	1	1	1	1	1	1	1	240726	1	1	1	1	1	1	CPD-15361 [ C41 H68 N7 O18 P3 S, tgt=65.38, overall=65.38 ]	(1053.358, 1376.37)(1054.3611, 465.785)(1074.9802, 4212.5576)(1076.1831, 1708.976)(1076.8846, 184.76)(1057.369, 3670.4202)(1058.3718, 2504.142)(1089.3925, 14872.024)(1090.3966, 7861.4575)(1091.4065, 2770.0044)(1092.4113, 497.72574)(1093.4146, 172.91)(1071.3845, 1758.1)	13.7089
(2<i>S</i>)-liquiritigenin	8425826	822596	8938177	7377757	826534	8360891	10300000	10200000	9791517	11000000	12000000	12300000	6308628	534763	6324285	6340576	6099359	6319687	9644830	9568132	8815314	9851327	11100000	11100000	10600000	11000000	9779731	10300000	10700000	10900000	9843564	9853546	10300000	10500000	9878317	8205543	CPD-3061 [ C15 H12 O4, tgt=91.49, overall=91.49 ]	(259.0793, 14029.659)(260.08105, 423.1384)(241.06934, 358.12268)(260.20312, 588869.7)(262.098, 79130.65)(244.0834, 2928.9358)(275.11035, 2993618.2)(276.11404, 337217.8)(277.11514, 61555.965)(278.1183, 6293.6733)(257.1031, 74.59)(280.15945, 7270.489)(280.0731, 233.21)(263.18005, 11969.759)(264.05783, 155.67274)	2.3255
(11Z)-icosenoyl-CoA	956445	359713	801052	827773	880333	983820	1	1	1	2428514	1	1	1	1	1	1	1	1	1394826	1567465	973752	1744217	2032435	1791463	832185	993741	702069	710672	290790	399078	1	1	4368262	3943383	3808926	1	CPD-15363 [ C41 H68 N7 O17 P3 S, tgt=59.68, overall=59.68 ]	(1041.3733, 8797.17)(1042.3771, 3797.79)(1077.3912, 860.2233)(1056.648, 11303.142)(1057.6515, 4988.326)(1061.3936, 5664.058)(1062.3975, 5534.14)	12.6286
tropinone	519133	498249	1239896	392539	637611	282883	302765	879013	345213	393141	438486	278352	435803	367041	333222	654892	1	248761	304226	1	637091	1031279	290787	1	301383	260847	462693	220931	524559	380220	1	323575	300106	226544	717939	215953	TROPINONE [ C8 H14 N O, tgt=66.74, overall=66.74 ]	(144.08553, 37816.223)(144.91914, 5295.5596)(122.37854, 12949.204)(126.777306, 790.5)(141.1165, 138.57)(128.11826, 493826.88)(163.09697, 25772.31)(164.09578, 619.09143)(165.09253, 664.5433)(148.81549, 6005.697)(149.80959, 7259.9683)(149.93492, 9962.083)(150.1026, 407.52)	13.5833
sequoyitol	3102734	3073083	2933452	3087775	3442997	3217670	3718854	3620045	4204970	4315003	3012042	3267036	3011790	3107699	3073480	2928905	2750085	2897354	3792577	3701055	3052694	3081406	3656256	3491223	3116253	3025110	3327057	3623485	2592526	2598273	2835481	2971562	3342803	3422952	2911948	2945861	5-O-METHYL-MYO-INOSITOL [ C7 H14 O6, tgt=86.94, overall=86.94 ]	(176.0662, 2884.3706)(177.07544, 138.12334)(198.09659, 17405.928)(199.09741, 1696.6517)(177.07527, 235.35635)(212.9919, 2392.009)(217.06822, 67821.72)(218.07175, 4970.797)	2.4655
(indol-3-yl)acetyl-L-glutamine	13200000	13400000	12800000	12100000	12100000	12600000	24100000	23100000	23500000	24100000	22800000	23000000	11400000	11600000	11600000	11700000	12000000	11900000	19900000	20200000	21400000	21200000	23200000	22900000	15000000	15200000	12900000	13400000	15000000	15100000	22200000	22000000	19600000	20000000	20400000	20100000	INDOLE-3-ACETYL-GLN [ C15 H16 N3 O4, tgt=93.54, overall=93.54 ]	(305.12112, 254750.67)(306.12408, 31727.184)(287.11032, 86118.51)(288.11057, 18119.797)(308.1371, 321.16998)(288.81815, 14940.46)(290.12558, 6049.045)(322.95508, 127.05601)(303.09534, 1268.7582)(303.6405, 312.85666)(328.69492, 2772.7556)(330.11722, 3889.5334)(307.096, 9120.532)(309.1165, 99.56778)	2.1185
gibberellin A<sub>98</sub>	887722	2879852	1776887	1533043	1313632	1944377	882022	3418240	1475900	1625425	1468341	526230	4578639	1868863	2798305	4192825	3606196	3488335	1012647	1223487	2252299	1472036	2009184	1576532	1939329	1770252	934028	3097910	568897	1250605	727384	2645856	1717275	2918971	6176127	5020085	CPD-885 [ C20 H27 O5, tgt=94.97, overall=94.97 ]	(352.1945, 729.89996)(349.19754, 419.8325)(333.1891, 32050.648)(334.1919, 5975.334)(370.2337, 301.82)(350.2167, 15411.199)(351.22308, 7322.382)(352.2206, 111.85)(373.18283, 161766.64)(374.18524, 30630.246)(375.19226, 10941.937)(355.1728, 794055.94)(356.17615, 141036.42)(357.18045, 36281.707)	8.5065
6-aminohexanoate	14200000	13700000	14500000	14200000	11700000	12900000	2950199	2664232	2226855	2408809	3152707	3347925	6615798	7040661	6970009	7057645	6478398	6990413	3379939	3074336	4371206	4333458	3214944	3415948	8298170	8659873	6704910	6952992	11400000	10700000	3795507	3616253	3233641	3497596	3586810	3707662	CPD-884 [ C6 H13 N O2, tgt=99.56, overall=99.56 ]	(131.0947, 461.24)(115.087, 24826.646)(132.10191, 104468.93)(133.1048, 6923.8706)(134.11716, 1164.565)(114.0914, 625.62)(131.1166, 567.27576)(154.08511, 2889.2615)(155.09216, 431.21)(137.07831, 707.475)	2.6605
glucomalcommin	20000000	25800000	20100000	20200000	25800000	19600000	29300000	30900000	27400000	27000000	32200000	31100000	30200000	29400000	28700000	28100000	28700000	28100000	19800000	19900000	19500000	19800000	20200000	20100000	17600000	17000000	17100000	17500000	25300000	19800000	32400000	24900000	21400000	22900000	22400000	23000000	3-BENZOYLOXYPROPYL-GLUCOSINOLATE [ C17 H22 N O11 S2, tgt=72.33, overall=72.33 ]	(485.0687, 5570.012)(484.94446, 5914.1675)(485.9468, 2021.9177)(486.0726, 1317.47)(501.47058, 242.30124)(502.09702, 87.69)(480.0851, 92658.586)(481.08804, 21108.557)(482.09076, 1348.7869)(507.05063, 303.0552)	8.898
desmosterol	2924104	2986593	2890230	3003922	3428723	3317287	2389103	2392629	937690	2045956	2810978	2734241	2798972	2782560	2571368	2714085	2690701	2495326	1	1	1	1	1993678	1957818	2480711	2565023	2723084	2632261	2580034	2448769	2428685	2362677	4608014	1	1852430	3888378	DESMOSTEROL-CPD [ C27 H44 O, tgt=72.12, overall=72.12 ]	(384.3437, 145.66)(372.3475, 400.01)(407.73953, 13048.21)(408.33246, 3797.1577)(389.64267, 4683.9976)(391.32465, 1177.4075)	25.4746
<i>sn</i>-glycero-3-phosphocholine	630077	590975	801145	1576573	932662	867194	1	1	472123	1	1	1	562444	472544	564971	1	1	838434	920603	1351849	634221	1	1	462949	2049613	486455	1	342714	439566	707559	636151	1	1	1	1	1	L-1-GLYCERO-PHOSPHORYLCHOLINE [ C8 H20 N O6 P, tgt=47.49, overall=47.49 ]	(257.38785, 1114.3229)(239.08876, 9606.126)(240.0927, 148.39)(259.00272, 11641.575)(259.86697, 1636.7814)(241.10411, 749.78424)(277.1403, 460.5)(262.13498, 8539.164)	9.49271
(-)-<i>trans</i>-carveol	7851798	7479627	10400000	1	5190329	1	7195331	4970058	7684537	7477118	9427595	6015214	4445266	5190576	5042748	6834039	7333313	6405182	4233080	6557740	6324130	4519892	4509013	7271152	8923519	7109693	4228249	5988460	9988281	6965229	6955674	6767809	5481267	5793918	9167381	9254522	CPD-10051 [ C10 H16 O, tgt=86.25, overall=86.25 ]	(152.11765, 12196.771)(153.12718, 10062.615)(135.1167, 112427.266)(136.11934, 14671.446)(177.11337, 7587.612)(157.0964, 108.87)	7.23512
(<i>S</i>)-reticuline	20100000	16100000	17800000	15500000	1	14800000	1	13400000	11000000	9944999	11400000	1	17100000	19100000	15900000	1	1	17300000	7123210	7072372	1	8470284	1	1	1	1	1	1	1	1	1	9734665	1	1	9069354	1	S-RETICULINE [ C19 H24 N O4, tgt=72.94, overall=72.94 ]	(331.17188, 182336.67)(332.175, 28361.52)(313.15912, 456.69598)(333.1867, 19161.564)(314.6185, 8627.699)(314.17557, 1998.79)(315.1765, 207.39)(351.21463, 187.62334)(335.2047, 82.76)(353.7152, 19364.633)(354.15918, 3476.329)(338.16125, 257.09998)	7.18961
N<sup>&omega;</sup>-hydroxy-L-arginine	18100000	17600000	8675735	31400000	75100000	1720812	14000000	88400000	12700000	4243368	1	5409387	25800000	14100000	8953143	10600000	50000000	47900000	4031003	1	12500000	13000000	3926934	12900000	7425427	1	10900000	6329302	8257952	9403496	12800000	17400000	14300000	14300000	15500000	5641237	CPD-13518 [ C6 H15 N4 O3, tgt=51.04, overall=51.04 ]	(194.42316, 8423.637)(195.12303, 20554.84)(195.1224, 22377.06)(177.11314, 7069.2183)(193.12178, 2560.882)(194.1261, 159.54)(174.89052, 699.1782)(175.78084, 148.66)(215.10555, 2324.896)(218.1092, 17507.254)	8.63342
castasterone 22-<i>O</i>-sulfate	12500000	18500000	18100000	14200000	14000000	12900000	17800000	23200000	13900000	11500000	26600000	27800000	15600000	15800000	15400000	15200000	17000000	17100000	6141716	6394515	8297583	9733676	22800000	23100000	13200000	13400000	26600000	27300000	18500000	19500000	22200000	29000000	16300000	18200000	18200000	19300000	CPD-19795 [ C28 H47 O8 S, tgt=67.44, overall=67.44 ]	(548.2143, 18375.11)(548.313, 37760.44)(526.8315, 24092.604)(526.7324, 12770.512)(527.2733, 727.66003)(547.3128, 60961.992)(548.4561, 25875.037)(549.4716, 12129.951)(550.3224, 10355.112)(528.85406, 6227.6504)(532.30566, 1198.9)(564.6174, 8927.183)(566.9358, 7191.516)(567.3457, 7047.865)(545.327, 42107.51)(546.3301, 12119.199)(547.32385, 6902.8667)(568.7658, 45139.895)(569.8393, 32369.357)(570.583…	14.1462
brassinolide 22-O-sulfate	93500000	88200000	94400000	89400000	104000000	95200000	266000000	259000000	56200000	62100000	292000000	154000000	83700000	68400000	120000000	124000000	82600000	77800000	34600000	36500000	41900000	41300000	36900000	37300000	55000000	98500000	49200000	52400000	127000000	74800000	94800000	67100000	75300000	70300000	72100000	63900000	CPD-19794 [ C28 H47 O9 S, tgt=75.27, overall=75.27 ]	(564.2985, 1675.634)(545.99274, 581.74585)(546.7881, 148.435)(565.12854, 847.6563)(566.31635, 5633.8633)(546.69183, 2996.601)(580.1894, 7659.3438)(582.11615, 7536.921)(583.0473, 6639.612)(583.3408, 9111.466)(561.26636, 118023.336)(562.2706, 46983.562)(563.2618, 17849.842)(563.32904, 24901.836)(585.06287, 44073.89)(586.0681, 43659.426)(586.29144, 41487.402)(565.5275, 7550.8535)(568.00757, 4491.152…	12.15
adhumulone	2556227	2821144	2810818	2930997	2513768	2297166	716900	611081	994441	1193564	858341	695764	1614330	1	1808650	1196966	1763311	1727323	221284	288574	308434	481702	355933	176848	388504	1	555156	532516	739859	2659340	572947	1	426497	313858	313167	464000	CPD-19791 [ C21 H29 O5, tgt=72.97, overall=72.97 ]	(362.4287, 4358.861)(365.63687, 10596.628)(344.25787, 2387.4026)(348.1996, 291.27)(363.21368, 100610.18)(364.21753, 24630.195)(345.20047, 11353.671)(346.2669, 1138.3112)(347.2122, 494.22)(382.7228, 3638.2776)(383.2512, 3377.67)(364.7323, 5186.095)(387.1272, 43937.742)(388.1185, 13845.938)(388.2013, 8480.42)(369.18906, 33741.99)(370.18945, 11280.032)	15.9925
7'-hydroxyabscisate	1299384	1069082	1116020	1	1054957	1008587	1221134	1026186	994653	658061	1241538	1299727	1	1	1	1	1	1	3310028	3366087	1	1	1	1	1	1	1	1571310	1	1	1	1	1	1092255	1	1	CPD-17688 [ C15 H19 O5, tgt=96.04, overall=96.04 ]	(284.13455, 12224.5)(266.12286, 3526.472)(283.1404, 5844.8896)(299.94894, 15930.364)(301.16443, 2185.486)(282.15466, 64270.566)(283.15897, 10343.091)(284.1605, 4079.78)(305.1203, 433325.47)(306.1234, 55290.125)(307.1235, 13362.613)(286.97638, 418519.72)(288.0452, 156423.02)(288.1135, 179063.8)	2.79267
7-hydroxyflavone	5444796	4933189	5884646	5456396	4923658	4967424	1	1	7282961	1	1	1	1	4103233	4041197	3963209	3853332	1	1	1	1	1	1	1	1	1	1	1	1	1	1	1	1	1	1	1	CPD-8141 [ C15 H10 O3, tgt=47.13, overall=47.13 ]	(241.069, 851.21)(244.08427, 6821.617)(257.1026, 288.21)(263.1552, 16357.659)(264.0583, 255.33112)	2.334
adlupulone	855797	1	1	1	1	1080702	1	1	1	1	4588502	2162667	1	1	1	1	1	1	3075731	2144971	8949449	4585981	3055818	7153394	3518669	14800000	9183672	8839857	9106095	9075216	1	9746241	17400000	3344959	10900000	15000000	CPD-19790 [ C26 H37 O4, tgt=62.89, overall=62.89 ]	(413.26605, 77088.586)(414.26978, 21467.232)(415.26718, 6550.8115)(416.28217, 452.54498)(402.28723, 2492.67)(433.7397, 1441.2914)(417.73624, 42837.742)(419.31525, 141754.77)(423.26855, 4722.4634)	20.7311
7-O-&beta;-D-glucosyl-7-hydroxyflavone	1344442	21200000	1732521	1721845	1339116	1889655	126000000	124000000	28900000	7347504	127000000	114000000	19000000	1219684	405110	550507	82500000	19000000	25100000	23800000	108000000	27800000	101000000	26500000	1621124	18700000	1464550	1458128	1941246	1859636	30600000	113000000	29000000	26000000	28900000	28100000	CPD-8144 [ C21 H20 O8, tgt=74.97, overall=74.97 ]	(402.20297, 12584.305)(401.10858, 4394.133)(402.1095, 102.85)(386.58566, 5571.843)(386.11176, 3410.9297)(405.13724, 1566.2833)(387.1243, 846.5)(419.15103, 9511.8)(420.21838, 1271.6414)(423.1629, 24866.33)(401.4284, 16437.293)(402.47955, 22270.773)(404.1528, 86553.46)(425.2848, 41011.73)(427.5666, 25789.938)(407.9128, 25377.672)(408.62433, 6119.941)(409.29645, 3620.165)	3.79439
6-O-&beta;-D-glucosyl-6-hydroxyflavone	1344442	1	1732521	1721845	1339116	1889655	1	1	1	1	1	1	1	1219684	405110	550507	1	1	25100000	23800000	1	27800000	1	26500000	1	18700000	1	1	1	1	30600000	1	29000000	26000000	28900000	28100000	CPD-8143 [ C21 H20 O8, tgt=74.97, overall=74.97 ]	(405.1346, 860.94)(387.1166, 818.37994)(405.1376, 1570.5155)(387.1243, 846.5)(419.15244, 13311.936)(420.15143, 1309.8779)(401.25275, 10671.693)(402.81424, 29285.861)(424.33154, 4263.365)(427.12076, 20319.812)(407.76678, 16634.871)(408.20044, 2277.323)(409.10974, 3482.811)	3.37233
1-palmitoyl-2-linoleoyl-phosphatidylcholine	13000000	121000000	26800000	123000000	24800000	28600000	96100000	91100000	38300000	106000000	107000000	20400000	32500000	22400000	15600000	34500000	34000000	97800000	17300000	6049648	31400000	1	32300000	19200000	30400000	29100000	34400000	34500000	34300000	32700000	31000000	36200000	30900000	32700000	14800000	28400000	CPD-8158 [ C42 H80 N O8 P, tgt=71.51, overall=71.51 ]	(757.5584, 53505.32)(742.55884, 3150.8481)(758.5674, 45831.145)(759.5744, 22746.004)(744.9111, 9936.99)(745.6662, 12708.367)(746.58606, 16921.24)(775.9961, 6810.6816)(760.7565, 30110.021)(761.9332, 26404.748)(763.60004, 24979.676)(780.5483, 269293.44)(781.55194, 123784.6)(782.56085, 53198.27)(764.5375, 30176.516)(765.5403, 25168.137)	28.4634
8-(methylsulfinyl)octyl-glucosinolate	332918	329239	1	987190	955413	1	584346	1252725	939901	1169658	1334330	594022	1723984	1557176	1744197	1755527	1720572	1635449	874216	882726	1035419	1018991	1001591	1022630	855653	796349	652371	665734	911515	925167	931712	925263	861732	857134	882640	830260	CPDQT-299 [ C16 H30 N O10 S3, tgt=63.98, overall=63.98 ]	(493.1017, 775.6433)(474.09793, 5981.838)(475.09167, 4656.3047)(476.0943, 103.215004)(498.97076, 12609.877)(500.1152, 3839.1633)(481.0939, 5841.3403)(511.1421, 28362.86)(516.7994, 1185.4916)(517.1331, 1702.42)(496.79446, 4701.488)(515.14075, 14387.373)(516.09735, 909.9045)(517.1052, 332.618)	3.59241
1-palmitoyl-2-&alpha;-linolenoyl-phosphatidylcholine	8805104	13600000	5508214	7989979	28700000	7028720	9992316	47800000	1526781	58200000	7495459	51100000	4874544	9069454	25500000	6620052	18600000	47500000	12300000	1	3798671	65200000	8381316	19500000	15300000	40400000	12800000	39900000	55400000	6458838	998621	2578715	10300000	40200000	23600000	44600000	CPD-8159 [ C42 H78 N O8 P, tgt=66.98, overall=66.98 ]	(737.5262, 24888.72)(778.5394, 29967.824)(779.5421, 15502.28)(774.59344, 13233.353)(775.59515, 5772.7295)(756.5532, 71098.164)(757.5579, 34945.03)(763.7632, 9684.176)(764.8899, 15018.058)(765.47485, 11194.435)(765.5388, 9280.23)(759.23035, 13245.061)(760.5824, 16747.45)(761.55707, 12552.314)(761.588, 16237.21)	26.0488
L-cystine	735278	341896	322732	357861	335397	735875	467988	462858	403941	381704	534904	527218	405802	537701	930874	489653	537359	523667	1096588	1449448	1270147	312844	1351258	355964	523101	446844	475364	516282	1081165	538296	460880	471746	350838	416873	396705	1048135	CYSTINE [ C6 H12 N2 O4 S2, tgt=54.48, overall=54.48 ]	(227.01675, 189.54)(260.75153, 126311.89)(262.40768, 15307.05)(263.0166, 25783.518)(245.0061, 226.42)	2.2685
1-palmitoyl-2-oleoyl-phosphatidylcholine	57000000	1	42300000	42400000	144000000	23600000	32800000	29500000	46500000	26600000	47600000	42700000	25400000	13400000	11500000	12300000	10300000	23500000	20800000	57300000	35900000	78700000	9623939	8293384	8776015	32000000	111000000	13300000	57600000	37000000	33100000	60500000	16300000	41200000	1	36400000	CPD-8157 [ C42 H82 N O8 P, tgt=62.16, overall=62.16 ]	(759.5737, 35176.062)(742.53815, 3793.553)(744.03265, 14019.249)(744.8072, 14506.12)(746.59015, 29043.244)(760.58264, 75703.52)(761.58734, 49977.992)(762.5867, 21868.418)(743.24506, 9326.7)(744.58325, 10359.885)(745.591, 43009.523)(746.5895, 27218.55)(765.58606, 42473.914)(765.6168, 46788.5)(782.5671, 83028.81)(770.57825, 34749.086)	30.9985
(<i>S</i>)-2,3,4,5-tetrahydrodipicolinate	768027	842967	796387	716398	732712	1	891518	1	828265	694847	1	919551	1	1	1	1	1	1	722433	1	1	1	1	1	803484	847482	1	1	827169	1	849094	1	1	1	1	1	DELTA1-PIPERIDEINE-2-6-DICARBOXYLATE [ C7 H7 N O4, tgt=58.41, overall=58.41 ]	(171.04416, 2209.165)(153.0333, 34762.977)(154.03595, 821.82)(153.10918, 3239.082)(154.70366, 438.2111)(187.78911, 7219.075)(170.35095, 56273.59)(171.06566, 11454.588)	3.95393
7-(methylsulfanyl)heptyl-glucosinolate	8521643	8342855	8521000	8574659	9018481	9014666	10400000	10700000	9118410	9302961	11600000	11300000	7291812	7039531	6693109	6503878	7042921	6917709	6722309	6849216	6648294	6622684	6964645	7120660	6869327	6862580	7350279	7160121	8433416	8332320	9503233	9561806	9763326	9619052	8897594	8817614	CPDQT-296 [ C15 H28 N O9 S3, tgt=47.60, overall=47.60 ]	(464.09, 7693.008)(465.1024, 42679.355)(466.10568, 9161.648)(483.04108, 1043.4408)(487.0837, 165772.81)(488.08698, 39619.695)	9.8365
<i>N</i>-(&beta;-glucosyl)-(oxindol-3-yl)acetyl-aspartate	956102	591214	978816	920257	590907	810176	761380	710954	711120	716443	94700000	94000000	1396110	1046980	1583789	1247295	1472197	1479091	286582	843580	433294	703238	625256	891009	704353	683560	979198	1021503	788295	824606	1	701420	642927	406934	808984	854070	CPD-9602 [ C20 H22 N2 O11, tgt=62.32, overall=62.32 ]	(449.61124, 12946.675)(451.11993, 9993.731)(452.61765, 1089.85)(453.1186, 1880.35)(493.66602, 1867.4492)(452.24066, 7907.9175)(452.12857, 1420.8966)(453.1355, 1791.9299)(485.05746, 7237.69)(485.91238, 1550.2087)(488.16345, 93.520004)(469.13184, 51579.047)(470.13458, 6239.2886)(473.10635, 6309.557)(474.10837, 1332.8608)(467.23782, 3540.5818)(471.75742, 2552.908)(472.15778, 1429.94)	7.17774
7-(methylsulfinyl)heptyl-glucosinolate	85900000	88600000	87300000	87000000	84200000	88000000	94600000	97100000	115000000	81800000	99900000	97200000	115000000	113000000	112000000	109000000	142000000	106000000	110000000	87500000	89600000	89600000	86300000	88700000	74600000	75200000	74700000	75800000	85900000	86700000	117000000	113000000	95500000	98200000	97800000	101000000	CPDQT-295 [ C15 H28 N O10 S3, tgt=72.62, overall=72.62 ]	(480.0851, 98375.66)(481.08783, 21949.414)(482.09012, 1542.4396)(484.0776, 98.89)(463.08688, 9244.8)(464.09036, 2144.0671)(499.12503, 289.2731)(485.03952, 4491.762)(486.04004, 1253.8931)(486.0727, 1605.4)	8.898
<i>N</i>-[&beta;-glucosyl-(1,4)-&beta;-glucosyl]-(oxindol-3-yl)acetyl-aspartate	13200000	12700000	12600000	13000000	12500000	12400000	12100000	12400000	1	12100000	11100000	11000000	15000000	14000000	15400000	14400000	15800000	1	11500000	11600000	10900000	11000000	11900000	12100000	11400000	672409	569946	11900000	11800000	11800000	10300000	9802841	10800000	10800000	11900000	11600000	CPD-9603 [ C26 H32 N2 O16, tgt=61.78, overall=61.78 ]	(611.16064, 41592.254)(612.1641, 11722.766)(613.17, 1813.6431)(647.21643, 12376.574)(648.21985, 2802.915)(649.2252, 175.425)(633.2107, 563.0077)(637.15814, 167.79222)	8.44377
rhamnetin	2787401	2821715	2863290	1715863	1813777	1946841	767664	2158465	1011967	1	2411464	1613607	1748572	1667402	1645463	1593669	1592485	1605164	847071	877800	1	1518619	1	827311	2583810	1080672	1113588	1058120	1285174	1709128	1	1805606	2367774	1308861	2427739	2456829	CPD-13511 [ C16 H12 O7, tgt=47.46, overall=47.46 ]	(317.06506, 8152.342)(299.8297, 883.38446)(317.066, 2173.1)(334.74863, 21586.32)(335.7662, 12880.606)(317.08115, 10847.578)(318.09015, 3285.1)(339.11935, 6212.6123)(340.05096, 540.60504)	4.72834
sakuranin	695285	1116573	1415751	889006	1	538668	856180	1128936	945926	909184	1243785	1	677305	968388	692673	722929	960799	637268	875043	916081	524029	1034379	624740	934193	1	1217707	860383	886945	1104525	983409	1610792	1700624	1357705	1363801	1161104	1171773	CPD-13510 [ C22 H24 O10, tgt=81.30, overall=81.30 ]	(430.15332, 4437.044)(431.12943, 623.0075)(454.22543, 2020.4034)(431.12997, 3356.2466)(432.1399, 110.64)(471.18265, 68419.664)(472.18546, 16457.559)(452.56546, 103042.02)(453.61926, 23338.758)(453.1725, 2450.83)(471.13113, 923.8225)(453.53296, 7653.318)	9.86373
quercetin 3-galactoside	3971205	3861128	3946404	3959515	4179844	4187163	4674149	4836979	4085801	4213984	5321615	5216912	3201926	3088516	2914190	2865719	3109599	3052658	2971809	3014356	2942903	2904455	3047917	3149444	3161623	3124217	3338669	3301804	3855384	3799959	4334915	4400563	4403890	4388482	4032187	4022360	CPD-13509 [ C21 H19 O12, tgt=80.11, overall=80.11 ]	(463.08676, 40865.66)(464.08997, 8678.681)(483.12714, 427.23962)(486.07214, 3273.5725)	9.8365
pheophytin a	19100000	2043664	1	24100000	44000000	22800000	73600000	17200000	1	28200000	6316842	25900000	57200000	69700000	68000000	71900000	1	1	1332671	29500000	33300000	38100000	256000000	244000000	67000000	65700000	59800000	31300000	67100000	38700000	241000000	1	260000000	69200000	66200000	62300000	CPD-8155 [ C55 H74 N4 O5, tgt=48.57, overall=48.57 ]	(870.7276, 5042.0215)(871.53876, 2481.6965)(853.1619, 8598.48)(853.5634, 3925.05)(872.5666, 454.17)(857.7764, 17437.857)(858.4043, 4021.6172)(895.43115, 1179.5896)(895.62427, 2785.29)(871.60205, 6966.9883)(871.60034, 1933.6)(895.8132, 1123.3063)(897.5662, 3214.484)(879.0032, 5229.9697)(879.7986, 3147.7175)(880.6874, 2362.077)	29.4999
2-(formamido)-N<sup>1</sup>-(5-phospho-&beta;-D-ribosyl)acetamidine	973836	925579	989123	955288	672949	846566	578326	447519	843837	404940	398341	858240	160449	192531	269350	216688	1	202224	238505	514442	528882	1	288774	247576	211902	211547	487142	169673	384462	724976	608319	642642	424335	437797	563393	842201	5-PHOSPHORIBOSYL-N-FORMYLGLYCINEAMIDINE [ C8 H15 N3 O8 P, tgt=60.61, overall=60.61 ]	(313.60352, 11736.3545)(297.05817, 21291.818)(298.06186, 1016.5094)(330.9392, 13076.153)(313.08823, 11498.594)(314.09, 2330.3682)(337.91312, 1431.7029)(319.04382, 9599.037)(320.04822, 1006.57996)	4.91521
strictosidine aglycone	24400000	18800000	27800000	31300000	20800000	17500000	18900000	21700000	10300000	11400000	9679659	17500000	12100000	14600000	9817971	17200000	1	20300000	1	10400000	22100000	9621352	9791609	13400000	15200000	23200000	13400000	18600000	26600000	30700000	26500000	12500000	8400330	9586143	19100000	10600000	STRICTOSIDINE-AGLYCONE [ C21 H25 N2 O4, tgt=66.07, overall=66.07 ]	(356.18225, 26805.926)(370.19266, 14361.311)(371.20386, 1040.85)(356.18945, 17370.697)(357.18738, 11973.628)(389.21606, 97195.266)(390.22006, 21507.605)(391.2231, 4307.643)(371.79776, 6828.896)(372.85388, 15864.197)(373.75977, 7511.821)(374.2227, 1714.4225)(396.84592, 4453.286)(393.1707, 118.2)(377.96695, 889.62463)(379.17087, 1289.0466)	7.2395
5-(methylsulfanyl)pentyl-glucosinolate	781966	844720	835861	842858	805509	780891	907411	900807	753537	690587	989835	897504	1	1	1	1	1	1	1	510854	1	1	1	608445	846616	867701	470204	508017	886850	903416	858700	803752	1004922	911268	1051306	991193	CPDQT-286 [ C13 H24 N O9 S3, tgt=45.48, overall=45.48 ]	(455.0965, 4184.4727)(456.09717, 191.27501)(441.07986, 3695.177)	11.1618
MoO<sub>2</sub>-molybdopterin cofactor	179522	207997	236601	210110	210271	221397	254400	242408	287760	719729	807533	299599	240350	219378	212798	200929	226844	563360	301183	1112668	246854	859061	259557	1089419	386813	305146	313884	315244	311703	340543	253894	295060	256044	3508463	273282	310908	CPD-8123 [ C10 H10 Mo N5 O8 P S2, tgt=32.60, overall=32.60 ]	(514.928, 3569.4412)(515.92914, 1139.7013)(524.748, 1283.499)(529.67694, 1015.7406)(530.6535, 1377.6478)(530.8732, 1246.4701)(498.8643, 356.70502)(515.88586, 910.01855)(528.88086, 2139.8357)(529.8815, 918.8558)(530.8788, 2002.4961)(514.8842, 3993.4568)(544.9901, 547.7254)(546.9184, 384.93)(544.86383, 1125.725)(545.8628, 312.71252)(550.8594, 326.76)	1.487
5-(methylsulfanyl)pentyl-desulfoglucosinolate	2006365	1	26500000	692386	936032	930198	1	10100000	17900000	1	1	1	2947991	21100000	1	975697	2594509	22200000	22900000	1	869465	812095	23400000	1	25200000	693688	21300000	22000000	6167257	1	1167065	1034490	26900000	26500000	1	968168	CPDQT-285 [ C13 H25 N O6 S2, tgt=61.37, overall=61.37 ]	(358.27902, 4698.209)(358.33545, 263.10556)(360.10608, 71.488335)(339.38705, 19289.072)(340.0017, 2367.3828)(343.09805, 1542.52)(358.56296, 5449.0156)(360.7871, 3035.54)(340.1042, 3975.59)(373.14636, 25622.281)(374.14822, 6871.3457)(375.14688, 1046.1971)(355.1358, 40634.953)(356.13776, 11878.163)(379.0998, 68131.67)(380.10324, 13437.919)(382.97305, 2961.973)(382.76553, 668.215)(384.0979, 1196.95)…	7.29423
6-methylsulfinylhexyl-glucosinolate	202154	216788	1	201224	153241	158980	3228403	3114766	322774	371067	3868061	418912	1	1	203037	1	1	1	304209	295016	395022	339197	430813	294321	1	1	1	1	1226783	1381267	433535	469263	379688	483455	512585	474834	CPDQT-288 [ C14 H26 N O10 S3, tgt=47.41, overall=47.41 ]	(464.07175, 3031.397)(465.06903, 1462.54)(449.0563, 276.98)(483.11154, 746.8)(467.42737, 2139.7449)(471.09296, 6443.205)(487.06204, 3126.952)(469.04556, 874.7708)	4.66688
(+)-carvone	7746311	7619287	7846222	8847551	7608272	2230258	1	1	1	1	1	1	1	1	1	1	1	1	14900000	15500000	16700000	15400000	15900000	15900000	13800000	18900000	15200000	15300000	1	1	20300000	20100000	20300000	19400000	19700000	21400000	CPD-10037 [ C10 H14 O, tgt=87.78, overall=87.78 ]	(153.29396, 25609.412)(151.11226, 16208.087)(133.10103, 487360.7)(134.10435, 52973.125)(171.14557, 9814.803)(173.09254, 1187.995)(158.0932, 1269.2422)	9.41718
FMN	898067	918614	906849	917385	890450	848505	869694	861487	704283	751087	965952	941090	1	1	1	1	1	1	502775	534739	528081	557515	608975	1	868433	922641	506457	515431	920214	944358	832242	817258	950758	938842	1058920	1007293	FMN [ C17 H18 N4 O9 P, tgt=24.46, overall=24.46 ]	(455.09634, 3979.0037)(456.09857, 138.46)(479.08325, 8994.966)(480.08594, 440.465)	11.1621
decoyinine	644067	651076	40600000	734414	665178	686482	1	1753052	1953173	1976506	1560494	1659164	26000000	218167	1	1	26700000	28100000	1808700	86400000	1813137	1762749	2479501	2323220	1768073	695931	2200548	1178414	1768250	39600000	1808363	1299534	1644053	1460405	1605777	1706502	DECOYININE [ C11 H13 N5 O4, tgt=75.08, overall=75.08 ]	(281.92078, 430.84274)(263.0905, 301.925)(284.6134, 884.9467)(262.8488, 8914.188)(299.3777, 7201.273)(301.90228, 10175.623)(282.35522, 8515.833)(280.12378, 446.1954)(304.18173, 24122.023)(304.09177, 2661.6333)(307.09793, 1243.2333)(289.0885, 32121.67)	4.53982
di-homo-&gamma;-linolenate	1458141	1360937	1	481386	697767	569707	1103958	1629684	1186384	866290	1544204	1924954	680608	599013	530479	586138	602444	625054	807438	1	1017503	553123	1	1	444185	520828	506574	441975	1129025	1164693	1392772	1393151	1225772	785982	1131062	2022398	CPD-8120 [ C20 H33 O2, tgt=63.11, overall=63.11 ]	(305.24716, 10832.263)(306.25085, 1329.6372)(287.2369, 10584.87)(288.24094, 1027.9277)(307.2605, 4278.5586)(289.2523, 13227.504)(328.2395, 194.18)(313.14163, 9196.411)	14.94
icosatetraenoate	768521	1426237	1415585	1128003	1347312	1192010	1	2268604	1348199	1408654	3162437	3292358	863414	2393867	887557	925255	1061721	1	2192749	2184272	1	674545	1469769	1	1	1	1	1	1	1	1	1	1	458652	358986	1	CPD-8121 [ C20 H31 O2, tgt=78.53, overall=78.53 ]	(303.23166, 10937.5625)(304.23535, 1290.5449)(285.22034, 1156.9835)(305.24725, 7467.619)(287.2351, 7265.3403)(288.23993, 292.72498)(307.06406, 599.13293)(308.26822, 551.3833)(329.1847, 11582.285)(329.2303, 12514.02)(311.21912, 7537.1084)(312.2237, 4009.1738)	12.7527
gluconapin	258681	1	284580	209824	247315	262043	1192801	144093	858159	1	1165967	145025	1	1	1	481243	493021	1	1	538657	693516	1	1	1	1	88647	485983	399383	1	97049	295143	1	1	1	1	133734	CPDQT-273 [ C11 H18 N O9 S2, tgt=24.96, overall=24.96 ]	(376.04358, 11731.032)(376.0442, 3268.995)(377.0397, 10302.24)(377.04883, 581.52)(355.04312, 443.7923)(390.08014, 1760.3446)(391.09366, 610.45337)(375.06165, 160.195)(398.02664, 828.33594)	4.2723
loganin	41200000	42300000	36300000	40800000	41800000	42200000	51100000	15800000	43000000	42700000	44100000	18000000	45900000	14900000	45600000	38500000	49100000	49200000	52800000	54600000	57100000	51800000	51800000	54500000	33900000	42000000	35200000	1	43200000	41300000	48300000	44100000	41300000	42100000	1	44100000	LOGANIN [ C17 H26 O10, tgt=83.81, overall=83.81 ]	(391.15848, 28022.244)(392.15628, 1204.4366)(373.14615, 41872.43)(374.1466, 16376.461)(376.1554, 595.57)(392.66254, 14517.885)(392.1585, 3842.25)(393.1513, 75.29)(408.182, 12664.959)(409.18195, 3013.575)(390.18054, 97338.48)(391.1679, 49092.89)(392.1588, 4168.36)(414.91187, 21984.258)(415.90775, 2984.622)(415.13947, 1290.5076)(416.1526, 73.02)(395.13098, 496603.12)(396.13422, 94243.88)	5.87918
6-hydroxyflavone	5444796	4933189	5884646	5456396	4923658	4967424	1	1	7282961	1	1	1	1	4103233	4041197	3963209	3853332	1	1	1	1	5597782	1	1	7385583	7280169	6819477	1	1	7674162	1	1	6017126	1	1	5879191	CPD-8138 [ C15 H10 O3, tgt=47.13, overall=47.13 ]	(241.06908, 461.185)(244.08376, 6198.99)(257.10284, 218.7)(263.24292, 14702.063)(264.05814, 233.18416)	2.32739
L-hexahomomethionine	2842428	560775	618737	740544	489534	1	1741778	1576805	1476946	1	1	1671314	682330	451287	1	516496	877871	1	1402174	1349573	1363821	606517	1	1237102	1164412	1	761409	634194	916430	1082496	1	1276364	1281675	1427312	1510799	1489714	CPDQT-277 [ C11 H23 N O2 S, tgt=47.60, overall=47.60 ]	(237.1468, 228.87)(216.24422, 22557.719)(216.13574, 1342.9415)(237.1509, 1380.8)(218.1376, 452.34)(253.43005, 2531.0103)(235.72429, 4280.814)(236.96924, 1099.446)(237.1679, 1756.41)(257.13785, 11265.514)(241.90129, 9252.072)(243.1224, 457.8)	13.5678
24-<i>epi</i>-campesterol	2240827	2255898	2734170	2346743	1664051	1616700	2054706	2196849	3579366	3863104	1542507	1617848	1883443	1348807	1853738	1902867	1589007	1883081	1456256	1570113	3132907	3198105	3002693	2772949	1193529	1106946	1108136	1181173	2314752	2633054	2531450	2689166	1635108	1680300	1950830	2315709	CPD-8134 [ C28 H48 O, tgt=97.09, overall=97.09 ]	(423.3541, 564.27)(406.35254, 64285.945)(407.35553, 16578.201)(408.35962, 1575.3481)	18.56
4-hydroxybutylglucosinolate	892323	948350	930726	876523	878071	886393	2807354	303745	361212	1975656	1999203	2554555	856524	807089	887865	871316	870217	825151	1408503	1451033	1424643	1450798	1	1491170	828612	884813	838741	869723	887972	877822	1036019	422544	1611551	244845	1493559	206157	CPDQT-274 [ C11 H20 N O10 S2, tgt=50.37, overall=50.37 ]	(376.17853, 397.39285)(413.0847, 6982.905)(414.08783, 2073.7085)(393.3788, 1617.6986)(395.07925, 798.5961)	5.21903
crinosterol	1246969	2041560	1	2344684	1	1	1	1	1	1	1	1	1	1785925	1	1	1	1	1923788	1	1	7353476	1	1	1	1	1187048	1	1	1	1	1	1	1	1	1	CPD-8135 [ C28 H46 O, tgt=78.16, overall=78.16 ]	(386.36267, 214.36)(421.34335, 31845.016)(422.34824, 11172.447)(423.35135, 1559.105)(403.33734, 7113.9985)(404.3394, 2799.97)	26.5229
dipyrromethane	2793146	2772302	2743911	2276947	2703926	2557834	4544943	3619817	3462909	3373675	3894737	3739744	1127666	1253948	1207186	1166039	5170575	1233444	3031728	2822965	2826913	2783640	2717694	2780969	2310180	2204146	2105653	2060239	1977184	2105050	3423515	3025379	3000219	2895620	3325748	3143943	DIPYRROMETHANE [ C20 H20 N2 O8, tgt=80.57, overall=80.57 ]	(419.9071, 6611.0713)(421.1286, 541.4)(398.18143, 18021.691)(420.3422, 1238.3718)(399.11795, 81560.54)(400.1219, 16330.021)(401.1062, 1328.74)(437.16217, 14195.173)(438.16882, 4310.2466)(439.1622, 980.47)(418.26172, 12967.493)(419.15237, 16665.396)(441.11646, 49207.56)(442.1199, 9840.976)(443.11963, 5759.2617)(444.11804, 430.57666)(425.10596, 2296.6013)	4.51778
D-gluconate	713454	591878	692799	1394891	1	1621491	1958877	1847520	1	1104874	2005473	2016802	1135884	2180150	2058022	1147194	1	1047850	760116	497948	1307291	710553	898587	1165688	973779	1075041	829515	834773	992699	617928	1235964	1146554	902166	1105722	1179932	1154459	GLUCONATE [ C6 H11 O7, tgt=63.09, overall=63.09 ]	(199.06026, 2123.129)(181.05037, 7530.694)(182.05069, 864.18066)(215.08896, 570.17865)(197.08073, 5110.7134)(203.034, 84.27)	4.70591
isocryptoxanthin	7219624	4555476	7203600	4756904	7135721	5317976	2237795	3863951	6544672	3811547	1	6900006	4064523	3514733	4298133	3906720	4393842	4033452	5611814	6271161	5937706	3201915	3672395	4067190	8414201	4392541	3461778	5827374	5960314	3445354	7217560	6542746	2882277	3466508	5596549	5674783	CPD-17650 [ C40 H56 O, tgt=69.12, overall=69.12 ]	(553.07324, 5951.0244)(555.83484, 6997.072)(536.43506, 5532.9497)(556.4424, 31922.447)(540.4459, 15447.765)(541.4537, 4959.8345)(572.1564, 2265.6492)(574.086, 4764.3145)(574.4866, 1493.2551)(554.46185, 62710.234)(555.46484, 22893.818)(576.6051, 1479.3271)(559.27655, 17910.559)(560.4164, 10777.625)(560.4144, 25394.48)	25.8574
4'-hydroxyechinenone	50700000	46700000	61600000	21900000	20200000	45800000	1	1	1	1	1	1	1	61600000	52200000	39500000	58700000	69600000	56700000	1	1	1	1	1	60100000	1	66800000	54000000	67500000	57700000	1	1	1	1	1	1	CPD-17652 [ C40 H54 O2, tgt=62.16, overall=62.16 ]	(566.4048, 47070.598)(548.40515, 80422.66)(549.40814, 16460.434)(550.4075, 2666.723)(567.41473, 19848.64)(568.41876, 1996.9867)(569.422, 171.88)(588.1791, 361.6343)(588.4646, 381.965)(570.4535, 26043.246)(571.45593, 12763.676)(594.4259, 2998.8398)(574.28033, 47881.42)(575.2833, 27128.852)(576.2914, 37024.086)(577.29767, 17873.855)(577.41644, 14903.314)	28.1334
3,4-didehydroisozeaxanthin	50700000	46700000	61600000	21900000	20200000	45800000	500000000	15300000	32700000	27700000	1124555	434000000	463000000	61600000	52200000	39500000	58700000	69600000	56700000	20700000	455000000	416000000	1	472000000	60100000	24300000	66800000	54000000	67500000	57700000	404000000	415000000	5159636	33900000	21500000	31800000	CPD-17651 [ C40 H54 O2, tgt=62.16, overall=62.16 ]	(566.8104, 27172.318)(568.49945, 2628.8542)(569.7292, 6790.241)(571.2272, 14726.539)(548.4058, 89034.52)(549.40894, 18247.88)(550.4096, 2849.422)(551.43, 86.41)(567.4154, 18161.697)(568.4207, 2699.1458)(569.4189, 951.48)(587.6078, 7802.1797)(588.4583, 363.7757)(570.22437, 27786.508)(571.6043, 13419.418)(572.45026, 8734.997)(594.4238, 2300.12)(573.7145, 29011.2)(574.79944, 32312.186)(575.80615, 28…	28.0011
2-naphthol	150302	165703	1	1	1	1	1	1	1	1	1	1	1	1	1	1	1	1	133081	191512	157497	1	1	1	1	1	1	1	1	1	1	1	1	1	1	1	CPD-8131 [ C10 H8 O, tgt=37.08, overall=37.08 ]	(129.05505, 719.55505)(167.10696, 17301.084)(144.07933, 5216.58)	7.21
isovalerate	392800	471438	204000	500113	311737	470930	1	498178	529972	481763	214185	541521	355893	1301556	1192727	130362	130800	314932	1364176	325416	1317889	270411	376516	1411753	1229323	261940	227123	459900	1161794	1	502277	1	765156	470061	455491	465438	ISOVALERATE [ C5 H9 O2, tgt=85.89, overall=85.89 ]	(101.66752, 12604.362)(103.059525, 953.9079)(102.623215, 5178.598)(121.10015, 813.28235)(111.05427, 680.3233)	14.5498
ricinine	147227	300377	293642	238151	239462	253250	508648	99281	87431	308677	335748	307701	1	124609	131887	215447	119350	103907	1	108486	128311	124442	126739	109560	141756	263801	129374	115670	186831	1075112	376420	121409	133878	470646	1	109635	RICININE [ C8 H8 N2 O2, tgt=47.56, overall=47.56 ]	(168.0679, 1477.215)(147.0502, 5103.8555)(167.28493, 45552.9)(168.07214, 4133.0283)(170.079, 84.27)(148.3933, 930.33997)(149.333, 3517.4255)(184.09724, 1533.3984)(166.0877, 29192.68)(167.0877, 3025.04)(171.04442, 1892.3959)	2.96948
(<i>E</i>)-1-(glutathion-<i>S</i>-yl)-<i>N</i>-hydroxy-&omega;-(methylsulfanyl)octan-1-imine	3505347	2791465	10300000	23600000	3529913	1	19000000	18500000	6480645	13900000	20700000	7896748	4918108	3107936	3224585	2555939	3906126	3992931	8147723	7135600	8494984	9294046	2491165	2767278	8404520	3401527	1	5440875	9315068	11600000	13500000	12400000	1	12800000	11700000	1	CPD-12402 [ C19 H33 N4 O7 S2, tgt=63.13, overall=63.13 ]	(495.1085, 18181.201)(495.8674, 2099.8494)(497.84332, 5400.149)(499.1773, 4696.3623)(475.2262, 16426.97)(476.22983, 4481.283)(481.1688, 4993.34)(495.79034, 7570.833)(496.18307, 169.65834)(497.19147, 1022.54)(499.1793, 3222.79)(478.6717, 67563.87)(480.37384, 29889.424)(480.62012, 7367.058)(480.1754, 265.78)(516.1663, 8567.342)(516.21326, 2899.0269)(496.8666, 1500.4052)(498.53317, 671.7266)(520.309…	7.23369
1-(methylsulfanyl)-8-<i>aci</i>-nitrooctane	635052	621661	601984	1	1036013	240507	332815	1	311078	441087	1560328	1317410	1	1	1	1	253982	1	1048435	1439219	614041	1	1129474	1	644623	744096	1	836244	1586519	944932	579297	202240	606219	273079	647961	797775	CPD-12401 [ C9 H19 N O2 S, tgt=47.61, overall=47.61 ]	(207.20708, 832.1936)(209.1158, 116.24)(189.49844, 2528.3801)(189.26556, 234.97615)(190.10695, 2165.8)(191.1085, 126.51)(223.83856, 16727.1)(207.38664, 7832.621)(229.1048, 5532.0913)(211.09546, 8412.58)(212.09033, 219.18604)	5.28954
methylphoracetophenone	2641990	2605905	2568766	2446749	2717489	2605096	3421835	3187859	2660108	2899501	3531121	3345290	1866716	2096490	2539342	4723914	2219697	3922239	2116376	2340216	2403504	2386311	2081396	2407622	2133908	2201330	1952522	2031320	2269894	2131003	3216184	4827800	2942920	2946746	3560635	3446436	CPD-9638 [ C9 H9 O4, tgt=77.19, overall=77.19 ]	(181.05045, 7465.244)(182.05086, 691.03253)(163.03882, 33966.08)(164.04224, 1545.8705)	4.7525
(<i>E</i>)-1-(L-cysteinylglycin-<i>S</i>-yl)-<i>N</i>-hydroxy-&omega;-(methylsulfanyl)heptan-1-imine	23400000	23300000	30100000	21400000	3259601	30800000	4954795	13100000	30800000	5823234	27000000	9242044	17900000	12900000	13700000	13300000	12600000	20400000	4495831	24900000	35100000	31600000	24000000	21700000	19900000	28200000	14000000	2908984	13000000	16000000	5045863	30000000	20300000	8596749	25300000	6988509	CPD-12400 [ C13 H25 N3 O4 S2, tgt=69.55, overall=69.55 ]	(353.0044, 5217.259)(354.52515, 1464.462)(333.22623, 193653.5)(334.11816, 29942.064)(335.1111, 4491.134)(354.172, 4488.053)(355.7313, 3027.2183)(356.12878, 5362.105)(335.47318, 72678.44)(337.83514, 338.19574)(338.1183, 160.17)(371.72278, 5313.567)(372.16663, 7145.318)(352.6798, 11228.229)(353.74515, 1956.858)(375.28732, 4147.9614)(379.77982, 1406.5184)(356.94064, 27263.592)(361.4365, 2705.28)(362…	3.96044
hydratedusnate	450343	1	522155	1	1	1	1	1	1	1	1	1	3392746	3464371	1	3879203	3538504	3657635	2674353	2789921	2179769	2590647	1764100	1386055	784951	1193619	3414308	3500701	1	1	1208221	1199010	1	1	1299237	1371842	CPD-9639 [ C18 H16 O8, tgt=66.29, overall=66.29 ]	(361.0865, 123.89)(346.0892, 157.28)(347.92667, 759.03)(381.21957, 23206.666)(365.11972, 545313.06)(365.06372, 42078.945)(367.06366, 1172.2051)	6.27833
1,4-dihydroxy-6,7,8-trimethoxy-2-methylanthraquinone	2925198	751841	2534774	2153455	2744119	1	1	1	1	1	1	1	3453369	1	1	1	2670942	989941	1	1	1	1	1	1	1	1	1	1	1	1	1	1	1	1	1	1	CPD-9632 [ C18 H16 O7, tgt=53.08, overall=53.08 ]	(345.09976, 17815.605)(346.09583, 4748.424)(362.623, 2982.9263)(367.1337, 41202.285)(349.12427, 180075.45)(353.08365, 35265.777)(354.08685, 3622.06)	5.288
1,4,5-trihydroxy-6,7,8-trimethoxy-2-methylanthraquinone	450343	1	522155	1	1	1	1	1	1	1	1	1	3392746	3464371	1	3879203	3538504	3657635	2674353	2789921	2179769	2590647	1764100	1386055	784951	1193619	3414308	3500701	1	1	1208221	1199010	1	1	1299237	1371842	CPD-9633 [ C18 H16 O8, tgt=66.29, overall=66.29 ]	(361.0865, 123.89)(346.0892, 157.28)(347.92667, 759.03)(381.21957, 23206.666)(365.11972, 545313.06)(365.06372, 42078.945)(367.06366, 1172.2051)	6.27833
1,5,7-trihydroxy-6,8-dimethoxyanthraquinone	350566	1	113328	395469	199548	124378	215927	956783	185427	209486	1132884	1066860	402648	1	431354	506374	393796	359671	232104	241787	1	254674	226632	231319	1	172697	242432	186610	1	140093	266812	208774	215676	184580	172113	1	CPD-9630 [ C16 H11 O7, tgt=38.52, overall=38.52 ]	(315.049, 6108.63)(300.0511, 4011.74)(317.0631, 6864.8203)(335.9883, 37382.156)(337.7751, 11371.874)(338.09363, 3560.1948)(317.0809, 27165.553)(339.0478, 2904.8728)	4.01543
1,7-dihydroxy-5,6,8-trimethoxyanthraquinone	485002	481555	495296	430560	547857	522211	572992	264492	559998	456516	547283	363415	512234	878466	855379	1119290	815866	809608	725875	417945	481264	417927	1050053	1028061	568486	393861	469311	469343	503133	578751	1591540	2942469	338238	569553	680328	531658	CPD-9631 [ C17 H13 O7, tgt=76.54, overall=76.54 ]	(329.23938, 5869.5044)(330.0631, 594.54376)(314.0667, 1591.5751)(331.07938, 65973.625)(332.1631, 11163.549)(333.08362, 3287.4385)(315.35812, 6296.271)(348.90176, 16254.051)(351.4425, 4190.51)(351.11383, 22317.363)(352.1129, 618.29)(330.62213, 8381.808)(354.41876, 12210.005)(356.0676, 2430.4211)(357.0676, 124.26)(337.05222, 403.83667)	3.89892
hyperforin	1271174	515834	663396	5129733	1	4803754	4697481	4492121	4347826	4537934	1	6170110	4778451	776152	5045879	4926907	1	5655361	1	4925230	4971657	4722798	5163777	5262298	5092682	4758750	6017485	230567	559479	4941656	1	5095549	4941084	4926487	904210	4780328	CPD-9635 [ C35 H52 O4, tgt=59.15, overall=59.15 ]	(537.118, 599.33734)(537.3844, 90.78)(520.0188, 5027.0283)(522.2215, 4357.5586)(523.89795, 4868.38)(524.39954, 2034.975)(540.29126, 3396.562)(521.0669, 3878.4678)(522.9755, 3995.3574)(524.1999, 1685.6471)(524.3987, 1696.87)(556.174, 7192.439)(557.4261, 1051.2)(538.1676, 3063.4907)(539.2739, 2215.6404)(541.05817, 5324.639)(542.42426, 19178.307)(560.57385, 53773.242)(561.74097, 23076.354)(562.6517,…	26.0314
2-formylpyridine	291393	1	1	227817	252823	200029	1	10700000	12200000	11100000	1	10700000	1	9312898	10200000	1	1	1	11800000	1	12500000	13500000	1	1	1	1	1	1	1	1	1	9772136	11600000	11400000	9843820	1	CPD-19751 [ C6 H5 N O, tgt=47.51, overall=47.51 ]	(112.05084, 5461.4224)(125.071106, 11868.164)(109.300995, 428.65237)	16.6503
2-(2,8-dihydroxytridecyl)-6-oxopyran-4-olate	1087451	873538	932929	1228624	724136	749370	253031	350860	776844	1	598184	538342	1243226	1	812166	1215794	951498	1012836	373345	491627	426613	418281	293865	1	678752	453032	779976	851573	890250	839299	449446	401890	269529	329710	330145	904782	CPD-17646 [ C18 H29 O5, tgt=80.11, overall=80.11 ]	(325.20044, 13846.474)(326.20444, 297.2225)(307.25085, 6644.1514)(308.194, 2894.768)(329.221, 17490.66)(309.20392, 2125.2112)(345.2392, 458.15)(325.22543, 8401.313)(326.2309, 969.9519)(348.54184, 7738.092)(332.81512, 5672.5127)(332.1909, 3444.79)	14.4231
2-dehydro-3-deoxy-D-octonate	1022567	975310	938082	896304	982711	117656	653428	588351	136576	134277	199281	217467	689979	691409	721376	691961	661294	654989	122454	122142	195650	178886	128184	151275	1	1	1	1	1	1	230021	237281	662931	220556	248855	247296	CPD-19753 [ C8 H13 O8, tgt=44.46, overall=44.46 ]	(241.06885, 1473.661)(223.05862, 469.6771)(257.09927, 5498.2456)(239.4234, 7222.15)(261.0538, 10678.271)(264.05832, 342.94778)	3.60797
dodecane-1,7-diol	326228	311027	319744	397229	188979	1013623	1	201396	1	238792	1	545963	382786	648491	1	521076	1	377852	314096	235669	378552	1	377016	288299	498915	276942	314205	296369	1	277078	1	1	1	202592	1	403074	CPD-17647 [ C12 H26 O2, tgt=47.53, overall=47.53 ]	(202.21648, 5700.0825)(203.21915, 369.34146)(227.52354, 260.56332)(229.1936, 132.95)(207.62244, 5186.62)(208.5048, 374.20334)	16.1776
(9Z)-octadec-9-ene-1,18-diol	7066443	6599087	8669246	9118395	4124362	3915002	3534612	3839015	10300000	10600000	2537859	2221627	7093845	6421015	5683037	4819288	4708662	4515593	3165940	2604259	5646392	5555361	4748814	4880501	1529904	2290367	2667678	2999300	5498078	5671290	3546549	3678902	4420549	4347243	2928787	2852874	CPD-17644 [ C18 H36 O2, tgt=99.67, overall=99.67 ]	(288.2887, 274.48563)(302.30515, 145854.58)(303.30838, 28763.82)(304.31052, 2776.832)(284.2948, 66449.11)(285.29797, 13246.705)(286.30933, 1623.405)(289.25314, 2485.5918)(290.2545, 838.79004)	21.358
dicoumarol	1166285	1100713	1091580	265680	744421	1058851	1169188	1076036	1089123	805540	571140	734653	1563273	1717718	1062377	1524369	1765283	1731234	1	775864	982334	1071121	911172	861925	1340836	773415	1282310	1	986597	994316	495957	742389	1079058	983322	672930	1163614	DICOUMAROL [ C19 H12 O6, tgt=75.19, overall=75.19 ]	(339.45383, 15936.472)(341.0794, 19035.205)(340.94067, 13725.71)(342.0044, 1752.255)(323.07355, 58537.63)(324.0767, 6279.432)(355.1338, 270202.44)(356.24576, 44410.742)(357.77832, 13420.309)(358.1127, 712.97)(336.9424, 24312.117)(338.367, 5462.1655)(363.06842, 2265.7573)(343.0454, 139.33461)	4.50697
2-(8-hydroxy-2-oxotridecyl)-6-oxopyran-4-olate	901393	1	1	2823642	3578235	1770409	1	827802	931185	549448	825440	1	1	1022059	878154	1123281	2781812	1228775	1023055	1033421	944163	1621053	1455150	1217826	868703	1525494	1665572	2210341	1892853	1	1468156	1	1728010	1859915	977876	2280625	CPD-17645 [ C18 H27 O5, tgt=83.29, overall=83.29 ]	(323.1878, 4438.3)(324.198, 1067.0)(326.23642, 10985.723)(327.71893, 4487.5244)(327.69922, 7832.67)(307.18985, 227.38335)(344.22775, 44675.723)(345.23013, 9638.532)(346.23346, 822.0)(348.45694, 28322.895)(349.7928, 22064.748)(349.96185, 29540.455)(350.1849, 13532.53)(333.1745, 128.46)	16.7916
1,16-hexadecane-diol	159565	770212	201395	199311	627819	800049	1	2039543	1	1	1601711	107331	138403	1745791	737244	171413	224433	130377	434387	1517908	2264004	173792	210011	194799	1	1559175	1	402199	1980767	1981409	160383	102085	111433	1	1	1904996	CPD-17642 [ C16 H34 O2, tgt=64.49, overall=64.49 ]	(244.26355, 3123.5962)(245.26663, 309.19666)(258.2789, 7159.721)(259.282, 447.885)(282.45087, 1768.0621)(285.2578, 529.29)(263.36017, 3272.2117)(264.24753, 393.762)	20.408
1,18-octadecane-diol	3289656	2171299	3336253	2214388	1904869	2131383	1060519	1401049	1482368	1543817	1238936	1463516	2037398	2149166	2082794	2093264	2046081	1955146	686786	1010598	736788	648250	630024	456581	3219506	1689166	1593086	3137013	1690509	1532310	1043898	2176205	1911333	831696	690516	696730	CPD-17643 [ C18 H38 O2, tgt=87.22, overall=87.22 ]	(270.2789, 988.021)(286.30878, 3211.0225)(309.27927, 442.95)(291.26648, 30967.389)(292.27103, 5268.8994)(293.2767, 434.8909)	28.2753
18-hydroxystearate	18900000	18700000	18400000	18100000	15300000	15200000	16800000	16500000	12800000	12900000	1	22100000	75500000	73800000	73300000	74700000	1	93400000	63000000	61800000	67600000	68500000	76600000	76600000	31300000	32500000	33900000	34200000	1	32000000	40900000	41000000	31000000	30200000	36000000	33700000	CPD-17640 [ C18 H35 O3, tgt=48.62, overall=48.62 ]	(299.27744, 806808.7)(300.28036, 91613.234)(301.28317, 7025.0005)(307.04468, 1735.615)(308.74942, 469.205)	17.0269
7<sup>1</sup>-dihydroxychlorophyllide <i>a</i>	5413717	5341974	8307569	5726627	8988848	6294633	2571928	949883	898769	3483498	1	1	1	15200000	24900000	4495082	49700000	41500000	1	3860732	1593154	1100853	948840	1430175	1771306	2365879	16300000	16900000	4654230	2695215	2356675	2102593	1	37300000	4926309	1939258	CPD-19759 [ C35 H32 Mg N4 O7, tgt=67.65, overall=67.65 ]	(628.19507, 20674.945)(629.1955, 23821.27)(668.20496, 69285.46)(669.20825, 28121.666)(670.2038, 36937.15)(671.2061, 13727.987)(672.2098, 3567.054)(654.18933, 67015.23)(655.1925, 30227.81)	28.6028
afrormosin-7-O-glucoside-6''-O-malonate	1005577	1069198	1142198	919754	1096654	1058925	1416856	1296653	1261730	1291600	1227429	1131736	868051	825180	872967	826014	984212	880342	907941	886752	861133	867779	853785	809547	733651	735437	680166	639583	687618	660175	1164301	1136785	1193120	1024424	1045559	1040425	CPD-10081 [ C26 H25 O13, tgt=32.46, overall=32.46 ]	(547.14624, 1292.21)(545.1481, 6759.6685)(546.15173, 864.20026)(547.15375, 464.47412)	3.766
dethiobiotin	1047913	1238871	762321	1	712326	600716	895127	765818	1603035	2018544	1	939348	2140351	2276550	2883693	2285825	2112247	1	5627064	5071282	1	7252908	6302867	8473758	3453374	2764680	3151159	2909385	1532623	1769359	1128711	1	1726203	1762462	1462531	1840150	DETHIOBIOTIN [ C10 H17 N2 O3, tgt=84.49, overall=84.49 ]	(215.12572, 40926.94)(216.12999, 4584.0264)(235.1693, 6914.7837)(236.16635, 188.76)(213.14627, 68496.65)(214.14973, 8613.007)(219.10847, 2797.6516)(222.11494, 4536.705)	14.1717
dioxindole-3-acetyl-3-O-beta-glucose	18400000	11200000	10700000	15200000	4095502	16200000	21400000	14300000	19200000	19300000	20600000	20300000	1	36200000	16600000	19100000	39000000	1	16100000	15900000	2970563	1	1	1	11300000	9759616	15900000	31800000	10500000	11100000	15200000	14800000	12600000	13500000	10400000	11600000	CPD-9642 [ C16 H18 N O9, tgt=75.46, overall=75.46 ]	(368.0995, 6180.349)(355.09607, 8844.53)(355.54807, 8278.986)(352.1007, 6969.94)(389.1361, 1049.4055)(371.12973, 24145.572)(372.13116, 2966.0122)(393.0897, 1782.495)(377.08466, 7898.429)(378.0877, 234.0037)	5.62222
&gamma;-linolenate	3829496	3627301	3675575	3583914	3567290	3263612	1	1	1	1	1	1	1	1	1	1	1	1	1	1	1	1	1	1	1	1	1	1	1	1	1	1	1	1	1	1	CPD-8117 [ C18 H29 O2, tgt=93.54, overall=93.54 ]	(277.21628, 23575.422)(278.22003, 3683.7751)(279.22263, 468.0067)(259.20532, 26468.686)(260.2087, 4382.18)(261.22012, 7171.2183)(300.20264, 20401.44)	29.751
biotin	2140689	1	2292391	1070429	1	1	1210669	1683207	1	2018227	1238133	1	2382640	2454743	1	624012	1	1	898624	2778851	2614093	1	1	2494468	1	1951873	2358111	2200140	1	1867815	1	2281656	1777954	2356304	870983	1892755	BIOTIN [ C10 H15 N2 O3 S, tgt=47.48, overall=47.48 ]	(245.4422, 7654.3765)(246.58148, 5055.0547)(244.08804, 1167.65)(231.08165, 8553.825)(262.11307, 785.1608)(245.1001, 3899.347)(249.06241, 255.26501)	11.3567
lampranthin I	4072791	10300000	10200000	10100000	10200000	9973231	12900000	3358694	3761436	2663554	2656094	4186883	2721414	13100000	13100000	14300000	13800000	11800000	3253696	3114173	3257366	3245456	3320709	2947064	5429922	2731929	2857502	3081404	3230494	2831974	5291335	7072392	7078708	4437995	4343994	5792491	CPD-15300 [ C33 H31 N2 O15, tgt=86.79, overall=86.79 ]	(678.1712, 62549.367)(679.17346, 24067.336)(680.17584, 3723.3594)(705.1023, 6712.084)	24.9945
7-hydroxylaurate	637901	1	1	1	831885	636366	1	1	1	158824	1	1	415463	503931	1	133917	434579	1	338063	214037	405325	445288	411433	388867	579950	615484	416810	475051	824174	654834	435125	519661	1	192970	335240	365998	CPD-17637 [ C12 H23 O3, tgt=79.67, overall=79.67 ]	(219.17398, 2597.8574)(197.15407, 10686.44)(198.15892, 862.88837)(223.14885, 4006.86)	7.11036
fluorofumarate	193606	829258	225779	194760	210343	203494	189379	186266	108174	113465	171772	148651	135595	222214	204186	832529	186969	241136	160531	104821	206053	266581	228127	799621	812755	851062	104858	103721	215274	193334	873039	179773	206774	190117	245723	235426	CPD0-2038 [ C4 H3 F O4, tgt=46.74, overall=46.74 ]	(139.01837, 5248.3184)(152.03708, 14361.23)(153.03323, 11461.69)(154.03636, 543.38995)	21.6777
(<i>E</i>)-1-(L-cysteinylglycin-<i>S</i>-yl)-<i>N</i>-hydroxy-&omega;-(methylsulfanyl)octan-1-imine	3564108	1	3519447	3197185	4973698	3703316	4759428	2205403	1	3238599	2737347	1	12800000	16300000	14700000	4130775	17200000	16100000	3296604	2737811	2629508	2690117	1182845	1854893	1	13700000	12500000	4255562	4315811	16500000	1	7061658	1	1839185	2799020	1	CPD-12403 [ C14 H27 N3 O4 S2, tgt=56.77, overall=56.77 ]	(347.13123, 110462.06)(348.13412, 16883.574)(349.12305, 13469.184)(350.1208, 1362.34)(369.14972, 30605.146)(370.14758, 10887.222)(351.1011, 39986.69)(352.2286, 7223.611)(353.14227, 748.20337)(386.1811, 184545.8)(387.49152, 260498.94)(389.17786, 505090.1)(367.99667, 9994.402)(371.16727, 194838.9)(391.34653, 13627.78)(393.0708, 4842.0063)(393.1336, 3096.98)(370.50153, 11952.033)	5.88355
1-(methylsulfanyl)-9-<i>aci</i>-nitrononane	394192	328538	324264	251696	125553	303695	548798	424392	405003	584767	512088	312501	304874	269778	1	486628	455676	311153	367808	374665	383558	406798	439214	445468	1	369058	291074	236405	293205	246148	397298	536745	1	473336	625723	562162	CPD-12404 [ C10 H21 N O2 S, tgt=47.26, overall=47.26 ]	(222.13075, 1419.1967)(223.13544, 11559.945)(204.12524, 5001.9424)(205.12396, 8982.79)(206.1268, 55.26)(220.28319, 4703.292)(223.1513, 95.585)(243.56442, 2075.3745)(247.1211, 5328.5)(227.3804, 2915.6152)(229.10706, 4949.663)	3.51442
loganate	40100000	40200000	1	3827137	1	39400000	53300000	53300000	50300000	1	60700000	56800000	26500000	4359631	7450196	8045734	8315196	7726901	608529	870651	11300000	1	3314710	1	1	3372773	1	2842645	1	552329	1	1	1	1	1	1	LOGANATE [ C16 H23 O10, tgt=67.01, overall=67.01 ]	(375.90698, 186481.75)(376.13007, 40140.223)(377.1257, 3284.02)(357.11438, 19155.82)(358.1154, 1250.348)(379.27002, 13845.951)(378.1379, 4291.37)(359.1301, 44766.113)(360.13174, 11341.1)(363.1343, 148.73)(394.7382, 8417.506)(395.76776, 1463.7479)(396.9227, 15933.772)(398.1759, 2574.3833)(376.90897, 12882.529)(398.11383, 27000.418)(380.10486, 12146.251)	6.32895
S-adenosyl-4-methylsulfanyl-2-oxobutanoate	12600000	55200000	4934809	9686492	9836389	4655412	4557625	4164595	5076826	20300000	13200000	23800000	9463098	8689787	9517977	9694326	9026355	9107919	41200000	43100000	42900000	43600000	9007394	9098761	18000000	17100000	18600000	30300000	63500000	8558347	5875556	37800000	76800000	25900000	25300000	26100000	S-ADENOSYL-4-METHYLTHIO-2-OXOBUTANOATE [ C15 H19 N5 O6 S, tgt=71.27, overall=71.27 ]	(397.10873, 172495.66)(398.11282, 30960.299)(399.1093, 52042.93)(380.76416, 61465.984)(381.7677, 10262.143)(381.0996, 480.4)(380.7734, 13180.078)(386.11023, 13187.975)(416.0407, 20861.758)(416.1433, 3414.259)(401.12912, 9967.047)(404.23587, 1669.0562)(403.08334, 655.625)	6.00141
(<i>E</i>)-1-(glutathion-<i>S</i>-yl)-<i>N</i>-hydroxy-&omega;-(methylsulfanyl)nonan-1-imine	5354840	4449277	5296541	6545379	32200000	5533688	3249505	15200000	34200000	16800000	34800000	40300000	4221980	3891873	45300000	20300000	23400000	20500000	2266066	2269235	21200000	3290551	1476803	13600000	4622481	4823258	1459935	1382507	4252262	5925722	4799073	5500179	19500000	19400000	19800000	19500000	CPD-12405 [ C20 H35 N4 O7 S2, tgt=62.24, overall=62.24 ]	(509.19223, 13550.876)(510.19592, 2993.27)(512.1946, 632.30444)(513.1908, 701.19)(492.68542, 4337.0933)(495.1823, 8286.085)(510.70154, 359.06)(493.54187, 6138.9385)(494.3894, 1061.068)(494.9389, 4399.4023)(496.1872, 3861.81)(525.2306, 152532.58)(526.23413, 41461.434)(507.9196, 2933.582)(531.18506, 6385.1274)(532.1897, 1075.631)(513.1744, 18451.734)(514.1764, 5883.1133)(517.1688, 70.46)	10.5635
(<i>E</i>)-1-(L-cysteinylglycin-<i>S</i>-yl)-<i>N</i>-hydroxy-&omega;-(methylsulfanyl)nonan-1-imine	21400000	22000000	21900000	21300000	21900000	16300000	24000000	25400000	19000000	23600000	29800000	28700000	8699872	13200000	10200000	10100000	9964983	15400000	10600000	10700000	12200000	14000000	13600000	11600000	5475656	17300000	13000000	1	17400000	17500000	18800000	18700000	20600000	15900000	1	16100000	CPD-12406 [ C15 H29 N3 O4 S2, tgt=73.78, overall=73.78 ]	(379.24564, 135240.67)(380.22128, 22568.291)(381.16418, 4828.83)(382.16797, 964.818)(361.14688, 43772.113)(362.14737, 10427.485)(363.13968, 490.72)(382.21964, 6129.926)(386.163, 139906.4)(363.15924, 13233.108)(364.15936, 5697.2188)(401.88202, 1613.2721)(403.19147, 18250.166)(383.3643, 12526.5625)(385.1816, 23396.19)(402.6961, 11949.029)(406.20743, 79628.016)(407.15244, 38027.19)(384.1342, 58345.3…	4.01527
4-benzoyloxybutylglucosinolate	1268766	1296572	1342987	1220817	938227	1004613	3912386	3685150	2602082	3271424	4015385	3944625	1	1	1	1	1	1	902321	855511	1068856	1151010	1192204	1140851	1007054	1121232	818380	925233	1364166	1468360	1509393	1444288	1641557	1619076	1606190	1690767	CPD-12420 [ C18 H24 N O11 S2, tgt=36.10, overall=36.10 ]	(495.0768, 12744.214)(496.08014, 1146.0002)(479.08148, 1770.7262)(501.0635, 626.8545)(502.0661, 151.37)	7.912
geraniol	2215809	1106045	1280277	1	1612837	1	1	1	1	1	1	1	552359	1	1	1	1069899	1	2463013	1	2722951	1	2874731	1	1	1	2507838	1	1	1	1	1	1	1	2835084	1	GERANIOL [ C10 H18 O, tgt=67.67, overall=67.67 ]	(154.13365, 122965.35)(141.14288, 1351.855)(158.15265, 4069.7002)(140.14287, 28551.768)(141.14453, 296.37997)(154.1575, 16314.881)(179.12874, 4802.7217)(159.11298, 80428.836)(160.11322, 12087.777)	26.1645
robustaquinone D	972896	1024721	1060250	991859	998616	1038599	1416886	1424418	1304541	1413899	1404366	1518718	760230	786394	832218	847925	768204	761335	212645	1	314345	1	1247372	1	1	1	1	1	1	1	1262101	1330004	1286925	1408043	1279519	1315856	CPD-9618 [ C16 H12 O5, tgt=76.19, overall=76.19 ]	(287.0748, 1135.7468)(288.0769, 104.56)(289.08875, 62935.883)(290.0912, 6960.39)(271.07846, 1509.4296)(303.10388, 294525.28)(304.10703, 36948.83)(285.09677, 4799.5684)(293.39447, 6369.1616)(294.06174, 797.9383)	2.82733
&gamma;-linolenoyl-CoA	1033171	1128753	1071832	1018133	1003153	1092238	1896655	1479049	1083898	914666	1913829	2019895	1030787	835716	1150246	1124544	1098324	1021330	790722	832741	720843	706874	712148	729324	507828	523775	492929	544369	754842	790292	1505949	1249409	1073195	1042879	988723	1329686	GAMMA-LINOLENOYL-COA [ C39 H60 N7 O17 P3 S, tgt=75.84, overall=75.84 ]	(1007.2793, 890.1133)(1009.29364, 13617.043)(1010.2972, 6263.437)(1011.30164, 1592.675)(1009.2017, 18590.229)(1010.20575, 10862.776)(1011.2101, 3417.7324)(1012.00323, 1265.19)(1053.2836, 2146.7825)	8.8535
robustaquinone E	350566	1	1	395469	199548	1	1	956783	1	1	1132884	1066860	402648	1	431354	506374	393796	359671	232104	241787	1	254674	226632	231319	1	1	1	186610	1	1	266812	208774	215676	184580	172113	1	CPD-9619 [ C16 H11 O7, tgt=38.52, overall=38.52 ]	(315.049, 6108.63)(300.0511, 4011.74)(317.06305, 6089.4375)(336.4739, 38456.47)(337.85678, 12154.05)(338.0941, 4548.32)(317.08066, 26619.068)(339.048, 977.27)	4.171
robustaquinone B	2133658	2278977	2145766	1587538	1992544	2123312	2884091	3127809	2468853	2589231	3358245	3365891	1631010	1578074	1627844	1514686	1766622	1647392	718782	699540	700119	2652288	656440	694837	2106490	2143745	2069671	1571503	2232772	2362932	2860488	2583347	2256177	2904323	2937809	2722590	CPD-9616 [ C17 H14 O6, tgt=81.32, overall=81.32 ]	(318.2554, 9981.075)(299.0736, 41661.484)(300.07822, 5554.258)(318.75128, 51754.34)(319.55856, 84296.99)(320.1014, 17959.275)(300.92154, 75168.04)(301.852, 33401.363)(302.09238, 10224.598)(332.47272, 25262.105)(334.11734, 5748.327)(335.11963, 12245.645)(336.12445, 348.39)(315.10507, 572793.75)(316.1085, 78513.47)(317.11368, 94944.125)(318.11722, 14826.243)(340.4935, 8807.786)(341.07785, 9615.31)(…	3.40167
4-sinapoyloxybutylglucosinolate	280172	275697	285702	275380	244380	1	1	1	1	1	1	1	1	1	1	1	1	1	1	1	1	1	1	1	178100	183738	383719	401962	144475	133233	1	1	1	1	1	1	CPD-12422 [ C22 H30 N O14 S2, tgt=46.74, overall=46.74 ]	(597.34393, 5691.6167)(599.1204, 2994.303)(597.1225, 2916.4834)(598.12524, 542.4367)(615.1467, 3376.6724)	2.55327
robustaquinone C	602313	583770	636530	561027	526909	572583	485911	487099	412360	496141	522685	1	1	624909	1	525526	1	1	370272	417976	365994	448235	431982	406178	343531	341700	232589	316157	397486	435912	387304	411226	394586	416528	407181	392845	CPD-9617 [ C16 H12 O6, tgt=80.10, overall=80.10 ]	(304.07605, 2987.41)(304.61646, 1824.742)(305.47168, 1840.1423)(306.0829, 2336.27)(287.07474, 2761.4634)(288.077, 137.57)(318.6451, 138294.53)(320.103, 30353.037)(322.57803, 13420.738)(322.7732, 10596.519)(323.10992, 11783.045)(301.0895, 90341.07)(302.09274, 11861.446)(307.04446, 415.12668)	2.49674
2-benzoyloxy-3-butenylglucosinolate	412532	458471	435371	380012	358010	363585	1	1	1	1	1	1	402655	398336	364880	349444	378546	355108	1	1	1	1	1	1	1	1	1	1	1	1	1	1	1	1	1	1	CPD-12421 [ C18 H22 N O11 S2, tgt=16.47, overall=16.47 ]	(493.05994, 5694.345)(497.062, 1400.1417)(515.0911, 6614.9004)(516.0913, 686.86755)	2.078
robustaquinone A	485002	481555	495296	430560	547857	522211	1	1	1	1	1	1	512234	878466	855379	1119290	815866	809608	725875	417945	481264	417927	1050053	1028061	568486	393861	469311	469343	503133	578751	1591540	2942469	1	1	680328	1	CPD-9615 [ C17 H13 O7, tgt=76.54, overall=76.54 ]	(329.1038, 6262.5938)(330.0631, 594.54376)(314.06732, 1659.1562)(331.07925, 85127.5)(332.1631, 11163.549)(333.08362, 3287.4385)(315.07187, 1210.8766)(350.94043, 20945.014)(352.10898, 2301.8875)(330.1942, 1289.0029)(353.25668, 261.84003)(337.05194, 448.778)	4.35478
protopine	22700000	23300000	23400000	34700000	1	1	24600000	38500000	36300000	1	1	1	1	1	1	24200000	25100000	1	34400000	34800000	34500000	35600000	1	35200000	30900000	30100000	26800000	29200000	32700000	35000000	38500000	41300000	40100000	27100000	33000000	1	PROTOPINE [ C20 H19 N O5, tgt=77.77, overall=77.77 ]	(353.12085, 24555.467)(354.1204, 5097.37)(336.02545, 7206.3003)(337.78537, 6678.545)(355.13577, 76739.84)(356.13727, 16178.942)(337.12314, 9007.998)(340.13666, 8049.672)(372.1688, 44623.23)(353.6477, 1026.7462)(378.05643, 4571.6284)(362.00046, 4742.9736)	6.60332
all-<i>trans</i>-decaprenyl diphosphate	33000000	79100000	76400000	25700000	31100000	19200000	63300000	40900000	53400000	23400000	3586886	17300000	41900000	46600000	47200000	25100000	45900000	47400000	1	6922540	38100000	36000000	6541782	37700000	7464537	12800000	40000000	7846381	1	51500000	22600000	5581989	8616029	56200000	58100000	50500000	CPD-9610 [ C50 H81 O7 P2, tgt=67.45, overall=67.45 ]	(858.0742, 17701.102)(857.9559, 4521.232)(858.5459, 363.94666)(839.7165, 13835.797)(841.0544, 34025.5)(842.0554, 20882.66)(843.0569, 14393.715)(843.5578, 7694.8)(858.05164, 28703.65)(840.6332, 18970.912)(841.7133, 14443.568)(842.68994, 8764.55)(843.6099, 4706.332)(844.2797, 1922.8093)(844.56586, 2576.8877)(877.8711, 1390.4242)(857.0686, 63159.805)(857.5838, 44733.766)(858.57733, 16905.83)(879.983…	27.9478
18-oxo-oleoyl-CoA	486124	521736	505583	479916	473965	523328	926171	741399	609424	486513	686696	935110	1	1	1	1	1	1	373286	394976	1	329459	325397	340580	233590	235816	1	1	355843	367497	750585	626858	510805	491796	453850	572233	CPD-17623 [ C39 H62 N7 O18 P3 S, tgt=30.59, overall=30.59 ]	(1041.3114, 985.0)(1069.3142, 1494.6334)(1070.3174, 570.1869)(1053.2836, 2917.8408)	8.85934
16-hydroxypalmitoyl-CoA	404168	426157	432169	396231	380488	420127	843035	698314	678405	578227	826226	868565	389085	327062	441131	416533	419459	386799	313273	359591	293656	303688	332072	309737	214821	225083	183690	217828	289949	295974	573488	480650	446693	425339	429256	520372	CPD-17621 [ C37 H62 N7 O18 P3 S, tgt=45.51, overall=45.51 ]	(1019.3357, 1167.6884)(1020.3392, 205.63501)(1040.3074, 2031.3212)(1041.3116, 808.7133)(1024.2762, 3978.5872)(1025.2795, 651.9417)	8.8455
10,16-dihydroxypalmitoyl-CoA	166711	136084	160344	161507	1	1	242323	477195	131427	128833	416211	422432	1	1	1	1	1	1	1	1	1	1	1	1	1	1	1	1	1	1	128407	1	105295	1	96165	114037	CPD-17627 [ C37 H62 N7 O19 P3 S, tgt=33.51, overall=33.51 ]	(1039.3041, 8477.61)(1040.3075, 3304.4844)(1051.3435, 4993.903)(1052.3478, 1839.6614)(1053.3566, 687.76)	10.9806
&omega;-carboxy-(9<i>Z</i>)-octadec-9-enoyl-CoA	223191	191059	224955	202840	162972	174510	709961	657663	914538	757890	679012	702370	1	1	1	1	1	1	153994	180654	148476	155324	190388	171494	1	1	1	1	1	1	173627	1	290661	251683	306872	336447	CPD-17624 [ C39 H61 N7 O19 P3 S, tgt=43.96, overall=43.96 ]	(1057.3143, 704.58)(1039.304, 7612.1284)(1040.3074, 2730.1956)(1041.3116, 839.5417)(1057.3124, 166.54999)(1083.2935, 688.2068)(1084.2974, 226.26749)(1067.2988, 714.29)	9.02087
EDTA	21700000	1	1	1	1	1566774	37900000	39900000	4387134	3740519	3121323	42600000	14700000	19400000	16800000	17800000	17700000	4008343	2196380	2239334	2640229	2560549	2929387	2859696	1621084	1653551	1396501	1425450	1554672	1540736	2677333	2566781	2611941	2559780	2810390	2609405	EDTA [ C10 H14 N2 O8, tgt=71.79, overall=71.79 ]	(290.34616, 797.3936)(275.06992, 1460.7783)(291.08435, 159761.17)(293.28363, 642.81)(275.07333, 2971.8088)(277.0845, 1576.88)(308.41095, 2189.468)(291.10355, 158333.98)(292.60547, 13855.49)(293.109, 4794.39)(317.07275, 9609.33)(297.05838, 6009.834)(298.062, 353.97287)	2.10369
<i>N</i>-guanyl-1,7-diaminoheptane	1286506	1367046	1423562	1304003	1394772	1391102	1323577	1264342	1267394	1300317	1289950	1370663	1233752	1313505	1287930	1380365	1383957	1261741	1260236	1454218	1229823	1215012	1461025	1228068	1214858	1400670	1329773	1313862	1322692	1262286	1319079	1276370	1367638	1315942	1352460	1338116	CPD-16884 [ C8 H22 N4, tgt=60.83, overall=60.83 ]	(197.17584, 35086.223)(198.17703, 5176.7183)	31.7325
bacimethrin pyrophosphate	220994	201424	202515	193805	192246	200940	158533	141630	137688	149399	159981	1	200723	201663	195706	199629	184082	192071	123185	125731	117128	132479	1	128586	155188	160619	137372	156910	161499	179773	145670	166825	181754	136751	134948	116802	CPD0-2021 [ C6 H8 N3 O8 P2, tgt=46.56, overall=46.56 ]	(315.661, 3715.6248)(312.97363, 415.85)(293.971, 402.248)(316.9903, 3877.07)(313.00436, 957.66)	1.4865
3-sinapoyloxypropylglucosinolate	273101	241538	228527	205364	203361	220489	239317	228201	215033	192854	248297	257867	361924	342193	332317	328887	381090	362608	231372	487258	413474	424393	401710	395845	331616	332994	289040	286488	160491	254766	203522	191255	257216	256604	383231	328922	CPD-12417 [ C21 H28 N O14 S2, tgt=61.27, overall=61.27 ]	(601.1309, 10401.933)(602.13434, 1803.9178)	5.90689
3'-deoxyadenosine 5'-monophosphate	712171	839644	962802	378093	372691	1416753	236751	988462	358346	745176	1280864	616911	289054	403717	308564	266351	352013	350041	191694	166111	304706	1102750	998010	842217	188539	322865	183812	667971	776229	353502	302460	292492	1194485	1181375	282061	268675	CPD0-2026 [ C10 H12 N5 O6 P, tgt=82.28, overall=82.28 ]	(315.04953, 2149.3413)(331.84128, 10128.987)(317.0642, 3268.4563)(349.09045, 76947.27)(350.0946, 13440.91)(352.10004, 167.735)(330.5237, 51030.027)(331.76993, 15005.579)(332.9663, 3172.0115)(333.82184, 2757.2593)(334.09033, 11771.092)(353.3638, 689.91266)(355.95886, 304.13727)(357.05685, 332.38498)(335.035, 15448.868)(336.5832, 2357.9536)(337.0393, 928.61)	3.6555
1,6,8-trihydroxy-7-methoxy-2-methylanthraquinone	602313	583770	636530	561027	526909	572583	485911	487099	412360	496141	522685	1	1	624909	1	525526	1	1	370272	417976	365994	448235	431982	406178	343531	341700	232589	316157	397486	435912	387304	411226	394586	416528	407181	392845	CPD-9627 [ C16 H12 O6, tgt=80.10, overall=80.10 ]	(304.07605, 2987.41)(304.61646, 1824.742)(305.47168, 1840.1423)(306.0829, 2336.27)(287.07474, 2761.4634)(288.077, 137.57)(318.6451, 138294.53)(320.103, 30353.037)(322.57803, 13420.738)(322.7732, 10596.519)(323.10992, 11783.045)(301.0895, 90341.07)(302.09274, 11861.446)(307.04446, 415.12668)	2.49674
1,7,8-trihydroxy-6-methoxy-2-methylanthraquinone	602313	583770	636530	561027	526909	572583	485911	487099	412360	496141	522685	1	1	624909	1	525526	1	1	370272	417976	365994	448235	431982	406178	343531	341700	232589	316157	397486	435912	387304	411226	394586	416528	407181	392845	CPD-9628 [ C16 H12 O6, tgt=80.10, overall=80.10 ]	(304.07605, 2987.41)(304.61646, 1824.742)(305.47168, 1840.1423)(306.0829, 2336.27)(287.07474, 2761.4634)(288.077, 137.57)(318.6451, 138294.53)(320.103, 30353.037)(322.57803, 13420.738)(322.7732, 10596.519)(323.10992, 11783.045)(301.0895, 90341.07)(302.09274, 11861.446)(307.04446, 415.12668)	2.49674
1,7-dihydroxy-6,8-dimethoxy-2-methylanthraquinone	2133658	2278977	2145766	1	1992544	2123312	2884091	3127809	2468853	2589231	3358245	3365891	1	1	1	1	1	1	718782	699540	700119	1	656440	694837	1	1	1	1571503	1	1	1	1	1	1	1	1	CPD-9629 [ C17 H14 O6, tgt=81.32, overall=81.32 ]	(318.25494, 12150.599)(299.07367, 38646.82)(300.07843, 5043.448)(318.89667, 51122.37)(319.60037, 78847.78)(320.1014, 17975.04)(300.91153, 73163.07)(301.84207, 35884.133)(302.09262, 11479.41)(332.4642, 23248.863)(334.11758, 5380.9136)(335.1167, 13674.42)(336.1268, 368.48)(315.10498, 554264.44)(316.10846, 75907.08)(317.11423, 91729.39)(318.1177, 13576.5)(340.71436, 9289.825)(323.07242, 6709.343)	3.39588
(7R)-<i>trans</i>-hinokiresinol	266000000	75400000	21900000	1	1	264000000	1	1	1	1	1	1	19200000	1	1	1	1	1	8357836	1	1	2269109	1	1	1117279	1	1	1	1	1	1762026	1	1	1	1	1	CPD-17607 [ C17 H16 O2, tgt=45.95, overall=45.95 ]	(237.00073, 4096.6997)(237.1112, 6246.71)(257.38672, 3631.3113)(240.1241, 879.98)(271.29666, 2812.3242)(252.1387, 103.29)(257.0957, 1766.29)	2.54856
1,5,7-trihydroxy-6-methoxy-2-methylanthraquinone	602313	583770	636530	561027	526909	572583	485911	487099	412360	496141	522685	1	1	624909	1	525526	1	1	370272	417976	365994	448235	431982	406178	343531	341700	232589	316157	397486	435912	387304	411226	394586	416528	407181	392845	CPD-9623 [ C16 H12 O6, tgt=80.10, overall=80.10 ]	(304.07605, 2987.41)(304.61646, 1824.742)(305.47168, 1840.1423)(306.0829, 2336.27)(287.07474, 2761.4634)(288.077, 137.57)(318.6451, 138294.53)(320.103, 30353.037)(322.57803, 13420.738)(322.7732, 10596.519)(323.10992, 11783.045)(301.0895, 90341.07)(302.09274, 11861.446)(307.04446, 415.12668)	2.49674
1,3,8-trihydroxy-2-methoxyanthraquinone	2169703	2255978	1389241	2095574	2133334	2150167	788471	790269	757250	776921	792509	789894	1025290	1037717	1035340	1034022	1144194	1111961	704429	715524	697180	712705	698745	691696	1798080	1785652	929018	929798	1949867	1945505	754392	759318	1811837	759769	723166	735330	CPD-9624 [ C15 H10 O6, tgt=71.49, overall=71.49 ]	(286.04526, 19676.738)(287.04675, 3857.4402)(288.0443, 725.2143)(304.07944, 12262.734)(290.37454, 6222.215)(291.0843, 19427.43)(309.04077, 739.62335)	1.4975
(7S)-<i>trans</i>-hinokiresinol	266000000	75400000	21900000	6610584	1	264000000	8056497	2384642	12700000	2500461	8589288	7711673	19200000	7457813	1	7112917	5899546	2529070	8357836	22700000	23400000	2269109	23500000	24300000	1117279	18200000	17000000	18300000	19300000	1	1762026	1	24300000	111000000	23900000	23700000	CPD-17606 [ C17 H16 O2, tgt=45.95, overall=45.95 ]	(253.11966, 820.275)(255.1198, 238.65)(237.08018, 6498.7627)(237.1112, 6246.71)(256.13263, 4181.702)(258.1406, 57.5)(239.30772, 738.4918)(271.18677, 3334.7817)(252.64099, 85.545)(277.11108, 3176.462)(257.0963, 1598.8618)	4.07106
1,6,7,8-tetrahydroxy-2-methylanthraquinone	2404989	2424529	2363442	2365162	2797763	2399713	1716316	1723184	1670324	1692878	1695937	1674996	2174648	2176878	2193852	2161623	2211302	2207654	1530081	1543099	1481083	1521884	1473211	1460145	2020661	1959808	1984799	1992461	2683819	2047657	2049780	1608297	1663015	2174211	1580912	1571330	CPD-9626 [ C15 H9 O6, tgt=75.81, overall=75.81 ]	(272.0393, 297.98)(312.0417, 391.53)(303.1888, 41526.984)(304.3847, 16359.089)(307.41446, 32265.102)(308.0833, 5332.65)(286.0453, 31272.41)(287.0467, 7124.59)(288.0449, 1614.9)(291.02, 3907.748)(292.0222, 583.855)	1.4975
robustaquinone F	753719	25000000	760254	751604	758239	758090	34000000	561026	528110	521014	538296	504191	688856	712609	707129	679424	25900000	25300000	493245	486067	463547	483326	440521	474860	647938	16800000	639682	14700000	21100000	642733	510676	518182	509650	534552	484049	499007	CPD-9620 [ C15 H10 O7, tgt=75.87, overall=75.87 ]	(303.0499, 249213.23)(304.0532, 41121.29)(305.05692, 5826.4727)(286.0453, 27072.541)(287.0468, 5293.8765)(288.04428, 970.776)(323.08893, 323.1257)(305.07632, 13708.146)(306.07785, 2312.804)(308.0216, 406.92)	2.94031
robustaquinone G	290251	281662	260049	274948	306248	303219	346486	375941	389787	390694	347744	371504	1720221	1497397	1717742	934363	927393	903908	340512	381386	396194	359452	7337396	413045	375483	348677	390204	327029	363222	359490	10800000	484615	9480198	353237	10000000	351154	CPD-9621 [ C18 H14 O8, tgt=71.06, overall=71.06 ]	(361.08075, 909.55005)(342.0674, 626.5)(361.21872, 993.864)(362.0867, 382.81665)(341.39963, 4885.5)(342.06744, 893.655)(379.61115, 50621.117)(380.6117, 10455.945)(381.1109, 15806.0)(358.64722, 20553.809)(359.10248, 4511.233)(360.09256, 334.1186)(381.05823, 24164.803)(382.56113, 1237.9525)(383.0603, 268.18)	2.61294
robustaquinone H	2925198	751841	2534774	2153455	2744119	1	1	1	1	1	1	1	3453369	1	1	1	2670942	989941	1	1	1	1	1	1	1	1	1	1	1	1	1	1	1	1	1	1	CPD-9622 [ C18 H16 O7, tgt=53.08, overall=53.08 ]	(345.09976, 17815.605)(346.09583, 4748.424)(362.623, 2982.9263)(367.1337, 41202.285)(349.12427, 180075.45)(353.08365, 35265.777)(354.08685, 3622.06)	5.288
4-coumaryl-4-coumarate	1131974	1242474	1071978	998360	807635	884514	1776072	820567	1093865	1893742	2073191	1869250	1666902	1608997	1555206	1562522	1556505	1511659	1711363	444981	676262	668280	442720	1273223	1547104	1488764	1154340	1197924	1773686	1649820	1721866	879977	1356998	864488	1634007	1687764	CPD-17610 [ C18 H16 O4, tgt=69.01, overall=69.01 ]	(299.1095, 11369.921)(300.1146, 1748.6825)(280.4581, 1850.1594)(301.12543, 268330.1)(302.1264, 65148.938)(282.26224, 2472.6262)(283.48874, 954.272)(284.11273, 397.07108)(315.39893, 270072.16)(316.14346, 47535.516)(318.2607, 114671.39)(319.1539, 21162.787)(298.9116, 6705.72)(321.60428, 309152.06)(323.274, 289548.66)(323.5756, 151775.19)(303.3021, 9848.188)(304.8734, 2167.5776)(306.1019, 1204.41)	5.03233
4-prenylphlormethylbutanophenone	235617	1	160781	1	1	1	1	1	1	1	1	1	1	1	1	1	1	1	754248	1	1	1	1	1	1	1	1	722004	1	977255	840560	1936936	1681378	1	1305635	1013096	CPD-19785 [ C16 H21 O4, tgt=42.45, overall=42.45 ]	(278.1429, 7086.875)(279.15836, 10237.393)(282.17795, 80.28333)(302.6431, 4954.515)(302.1379, 14135.26)(304.1424, 185.45)(282.11874, 965.93)	11.4394
9(S)-hydroxy-(10E,12Z,15Z)-octadeca-10,12,15-trienoate	9072804	9438414	9133958	9015166	8727110	1	1	1	1	1304118	1	1	16700000	16400000	15900000	16000000	17500000	17400000	1468525	2066523	1561404	1527597	1	1432077	1	1	1	1	1	1	2216783	1	1	1	2077816	1	CPD-17614 [ C18 H29 O3, tgt=97.19, overall=97.19 ]	(293.21094, 157170.98)(294.21317, 43208.562)(295.2165, 6784.7407)(296.22034, 287.625)(275.20023, 110706.17)(276.20428, 21355.182)(277.21448, 441.78497)(297.5614, 304.53665)(277.2148, 1789.9)(311.24805, 3103.89)(316.1963, 49954.19)	22.7495
7,2'-dihydroxy-4',5'-methylenedioxyisoflav-3-ene	972896	1024721	1060250	991859	998616	1038599	1416886	1424418	1304541	1413899	1404366	1518718	760230	786394	832218	847925	768204	761335	212645	1	314345	1	1247372	1	1	1	1	1	1	1	1262101	1330004	1286925	1408043	1279519	1315856	CPD-17616 [ C16 H12 O5, tgt=76.19, overall=76.19 ]	(287.0748, 1135.7468)(288.0769, 104.56)(289.08875, 62935.883)(290.0912, 6960.39)(271.07846, 1509.4296)(303.10388, 294525.28)(304.10703, 36948.83)(285.09677, 4799.5684)(293.39447, 6369.1616)(294.06174, 797.9383)	2.82733
phlormethylbutanophenone	2367203	1758457	1631876	972756	1327234	1065865	4252802	1776574	3744257	3085115	6121740	1645528	3410693	3398185	1	2899252	905471	4070381	2628826	2072488	2863241	4397847	4533629	2765713	3728522	3028769	1982460	1134287	2364252	1	5004228	5179352	4522071	1616549	4156893	4600911	CPD-19784 [ C11 H14 O4, tgt=72.94, overall=72.94 ]	(211.09586, 11871.745)(212.0988, 49.61)(193.08565, 31099.209)(194.08894, 2223.7417)(210.1104, 2313.754)(233.07733, 1251.2146)	6.015
deoxyadlupulone	1257708	1452465	1361891	1215282	899696	2491648	1	1	1	1	1	1	1	1	1	1	1	1	1146032	1	1	1497470	1	1372138	2091418	2093593	1844841	1396652	1	1	1	1303722	1	1	1	1	CPD-19789 [ C21 H29 O4, tgt=79.77, overall=79.77 ]	(345.20508, 3346.1497)(327.44934, 3891.5688)(330.2057, 14910.591)(332.2129, 290.615)(349.50763, 3969.316)(330.7552, 31681.88)(332.0152, 5648.9326)(331.2119, 52709.07)(332.2165, 11354.93)(367.25082, 1066.8016)(345.23135, 7585.7124)(371.20477, 8073.502)(372.21, 1396.2852)(350.1845, 12462.033)(351.17816, 5885.69)	10.6583
1-deoxymannojirimycin	335928	1	285128	1	1	1	1	1	1	1	1	1	1	148632	167982	190109	1	1	180872	1	728127	196733	440139	432985	375384	194274	645303	368362	466017	365482	1	1	407199	403637	299462	1	CPD-16891 [ C6 H14 N O4, tgt=67.48, overall=67.48 ]	(165.56926, 3770.9238)(166.09778, 5530.244)(148.08736, 14052.895)(169.10767, 490.5877)(150.87436, 6933.1914)(182.12724, 11957.338)(183.12653, 298.45)(173.07863, 53296.867)(174.08308, 3374.697)	30.8582
prunin	1086765	999104	933772	1025604	1	885471	1034111	1151154	1037941	1136951	1	1036733	1990402	1855390	2067087	2012015	2067831	1960247	1939694	1644039	1647440	836829	1789721	1892166	1487370	1451598	1827957	1745607	988365	1045842	1072626	1033424	1170515	1153329	1080069	1023813	NARINGENIN-7-O-BETA-D-GLUCOSIDE [ C21 H22 O10, tgt=60.46, overall=60.46 ]	(439.15775, 114398.76)(457.11172, 16168.958)(458.1145, 2220.595)	8.72559
indol-3-ylmethyl-glutathione	509218	16000000	500689	474510	14200000	452648	1583412	1590569	1403108	1437347	1046340	1043397	369619	1	11900000	11400000	13800000	490986	15100000	529570	1561361	1619582	1200509	1238497	746449	758604	1190723	1182175	1	15400000	732988	744969	661826	670186	12400000	9562974	CPDQT-425 [ C19 H23 N4 O6 S, tgt=91.87, overall=91.87 ]	(435.1281, 313.95)(423.12924, 231.37)(437.14273, 592.44745)(419.93134, 277.584)(423.1289, 2672.32)(453.1696, 72996.74)(454.17267, 16085.483)(455.1704, 1670.831)(438.71375, 85052.84)(439.71722, 17868.15)(441.1691, 19562.14)	17.0791
&beta;-alanine	3356174	2664747	2882929	3734755	2826933	1905065	4072839	3945872	3500044	3245803	2728607	3708430	2029486	2002194	2242440	2250457	1	2351219	2601495	1333146	2948462	2446116	1482365	1405777	2928483	2651313	1	2300583	2716166	3164226	3830977	3936890	3718439	2901566	3263424	3376048	B-ALANINE [ C3 H7 N O2, tgt=39.03, overall=39.03 ]	(108.0833, 7482.702)(111.09141, 261606.1)	10.222
ascorbigen	18700000	19200000	19200000	1	19000000	19300000	22000000	21100000	21800000	22500000	20800000	22300000	1	14100000	14400000	14700000	14000000	13900000	17500000	17000000	15700000	13900000	18900000	18800000	1	5085576	18600000	5789445	25700000	1	21200000	20900000	20300000	20300000	19600000	20500000	CPDQT-426 [ C15 H15 N O6, tgt=68.58, overall=68.58 ]	(306.97592, 10790.0625)(307.59705, 3524.6584)(308.0994, 1041.01)(288.11234, 8466.882)(288.077, 121.58)(307.09866, 7766.141)(308.10324, 1035.574)(289.0888, 73294.77)(290.091, 8316.278)(292.095, 19970.19)(328.1369, 317.13)(307.59546, 2992.7207)(309.122, 1671.88)(329.08047, 3447.5774)(331.0894, 22551.611)(311.07416, 6344.187)(312.0775, 5125.1553)	2.57075
indol-3-ylmethyl-L-cysteine	28600000	30000000	29300000	27100000	30500000	32100000	6700438	6782961	7026930	7159903	6683473	6923996	14600000	15200000	1	14500000	13000000	12700000	4099808	4951800	5620200	5767726	6275113	6329242	24700000	25600000	36600000	39400000	25400000	25400000	6652578	6432023	7283463	7196543	6745755	1	CPDQT-427 [ C12 H14 N2 O2 S, tgt=69.98, overall=69.98 ]	(234.06706, 825.2351)(252.0878, 121.13)(270.84763, 29554.562)(271.83734, 6063.352)(272.19714, 13332.055)(273.11374, 226.594)(255.10068, 7533.0654)(277.0691, 197869.42)(278.0724, 19690.959)(260.05508, 656.2529)	2.4225
indole-3-carbinol	680866	527150	978009	787998	892485	939887	502159	197827	896202	557027	1644263	938955	229888	409581	222696	1	147748	186849	218163	229124	361310	675053	768503	972791	933898	856526	271042	571378	154974	477049	185059	1003806	442400	236075	408703	1	CPDQT-428 [ C9 H9 N O, tgt=76.84, overall=76.84 ]	(150.93361, 3601.0613)(133.06834, 3561.5698)(152.70926, 10972.798)(131.606, 11668.421)(133.0754, 441.01)(167.14685, 11813.644)(168.11182, 926.6256)(148.949, 46572.375)(150.00671, 8258.822)(150.1019, 192.23)(172.06454, 3497.7185)	6.43232
methyl indole-3-carboxylate	140794	1	356904	1	366184	421441	1	1	1	1	1	1	1	1	1	1	1	1	1	1	1	1	1	1	241077	234491	178556	168687	321573	348437	1	1	1	1	1	1	CPDQT-423 [ C10 H9 N O2, tgt=52.45, overall=52.45 ]	(177.2682, 6014.821)(176.07086, 6653.8447)(162.07289, 599.32666)(163.07394, 521.55)(176.0916, 13079.87)	3.3516
&alpha;-terpinyl cation	903045	903014	891088	911085	926231	950455	690457	667379	710150	674603	773066	803701	613951	525801	569131	568668	603235	574805	555023	561842	626253	651327	647023	645713	734210	682032	527947	527518	884912	913032	782965	813997	730160	744933	853976	794758	CPD-12228 [ C10 H19, tgt=46.20, overall=46.20 ]	(142.15804, 40905.473)(162.13617, 11998.398)	7.242
neryl cation	903045	903014	891088	911085	926231	950455	690457	667379	710150	674603	773066	803701	613951	525801	569131	568668	603235	574805	555023	561842	626253	651327	647023	645713	734210	682032	527947	527518	884912	913032	782965	813997	730160	744933	853976	794758	CPD-12227 [ C10 H19, tgt=46.20, overall=46.20 ]	(142.15804, 40905.473)(162.13617, 11998.398)	7.242
pentose-ring	237317	1	245388	283247	148284	206603	1	1	1	1	1	1	1	125669	910225	190338	176794	1	402550	848691	484574	467980	613583	456622	1	596985	1	1	1	1	155299	336993	661396	311280	305876	118388	PENTOSE-RING [ C5 H10 O5, tgt=79.25, overall=79.25 ]	(151.05533, 910.07)(132.04317, 3214.4639)(154.49684, 580.7043)(155.0703, 532.41)(137.0595, 49833.31)(138.06186, 4610.9297)(170.0914, 1101.154)(151.97018, 4654.2373)(154.83847, 1034.885)(177.05353, 2512.2766)	10.2381
feruloylagmatine	3265435	3149117	3271207	1067999	1368387	643639	4400442	3182853	3845523	930561	3431857	3567384	1408272	1031161	1004321	1310737	1064440	1165694	4236058	5306039	5731894	5471060	730109	5406320	2601085	4061952	4499549	3950819	3685058	937327	4975301	4982106	4729981	992952	1	4548487	CPD-12236 [ C15 H23 N4 O3, tgt=75.39, overall=75.39 ]	(310.51712, 1139.3291)(311.51794, 312.72336)(290.59497, 15932.588)(292.40115, 4313.0977)(310.1889, 170.75429)(295.18887, 708.19995)(326.51584, 1893.5492)(309.26196, 2338.1042)(310.54324, 795.37665)(332.1429, 103161.164)(332.1734, 21625.92)(313.15973, 3264.431)(317.16937, 398.755)	9.18388
4-coumaroyl-3-hydroxyagmatine	582294	1178715	432122	6749298	4735383	1067939	646252	1377227	1297625	683283	3858261	1096625	1348562	3881780	1732285	1600141	2077903	3935836	1540584	1846307	1412616	1767836	1591755	837973	1184964	1716688	960477	1460675	1213741	1191170	1	1486600	1363387	874572	1415251	1360108	CPD-12237 [ C14 H21 N4 O3, tgt=68.63, overall=68.63 ]	(295.85324, 2849.0977)(296.16605, 732.485)(276.8091, 3352.6064)(279.19244, 7645.964)(280.1622, 709.95)(280.1719, 474.03)(281.1742, 209.37)(315.9093, 1194.779)(316.21005, 3083.125)(317.15445, 70472.12)(318.15503, 26551.361)(319.35715, 5573.868)(320.1583, 3260.2)(302.1458, 148.11)	6.0282
(3<i>S</i>)-2,3-epoxy-2,3-dihydrosqualene	553047	1	286716	238391	783546	174574	1	288975	1	503212	204879	110867	1	214979	153450	174861	390793	209655	177637	1	376631	600936	299216	279656	1	149045	93024	175208	263452	319479	265586	306109	167743	1	294410	256915	EPOXYSQUALENE [ C30 H50 O, tgt=70.56, overall=70.56 ]	(450.3784, 12161.485)(451.3816, 2469.6804)	18.6124
hordatine A	29700000	19500000	29400000	31800000	26500000	26800000	31000000	30400000	23200000	33000000	46500000	19900000	31800000	31100000	25600000	34200000	10700000	10900000	15000000	12000000	1	1	14600000	10900000	40700000	35100000	21400000	21500000	36300000	42200000	51900000	35300000	42600000	31000000	21500000	31000000	CPD-12232 [ C28 H40 N8 O4, tgt=67.82, overall=67.82 ]	(552.6345, 2614.7068)(554.32, 858.35)(535.44305, 2388.1047)(536.30475, 4188.947)(553.32086, 6597.4062)(554.3318, 3183.1313)(555.3509, 664.37665)(536.5407, 12507.981)(538.159, 4721.5806)(575.36127, 170.13713)(552.3403, 8856.921)(553.3313, 3281.991)(554.3219, 861.01)(578.36835, 10714.039)(579.46423, 8073.821)(580.46765, 9278.103)(580.87195, 10228.585)(581.19763, 11425.951)(581.3222, 10229.66)(557.2…	12.3125
&beta;-peltatin	5471089	14100000	12700000	13700000	13900000	12800000	1	1	1	1	1	4905430	8028710	7555178	8083161	14600000	12900000	14300000	35400000	36200000	37000000	35200000	32300000	32700000	17400000	16500000	17900000	18200000	6400420	9751441	31000000	27000000	24700000	27300000	24000000	25800000	CPD-8960 [ C22 H22 O8, tgt=78.69, overall=78.69 ]	(415.2819, 5551.3184)(396.50964, 6813.523)(416.47623, 18728.836)(417.53775, 3053.449)(401.1401, 17323.91)(402.1448, 4165.661)(435.23962, 10924.804)(434.1707, 4658.8125)(436.1822, 1405.54)(416.41046, 10863.5205)(417.76865, 2470.03)(417.66962, 7873.835)(418.17023, 7353.05)(421.31302, 4324.864)(422.8855, 1025.1759)(423.12527, 4737.5815)(424.12976, 641.16003)	5.87048
2-carboxy-D-arabinitol 1-phosphate	1162984	1224219	1220575	1200283	341542	1274956	245563	242708	237587	264587	244540	273392	2294903	2468229	227901	2154689	2262519	2469258	281042	344503	371464	360780	386727	239492	253852	180145	370125	379320	406190	427749	240331	1	278007	274874	256131	363459	2-CARBOXY-D-ARABINITOL-1-PHOSPHATASE [ C6 H10 O10 P, tgt=47.16, overall=47.16 ]	(258.99753, 2182.5295)(261.0093, 622.2527)(277.03232, 19315.906)(278.0361, 1000.5244)(282.9917, 579.89667)	2.56597
6-methoxypodophyllotoxin	18700000	18200000	2453343	18600000	18600000	12400000	6432464	21700000	6217587	19200000	22600000	21700000	7824747	1	20200000	7584567	8429986	8293485	8424573	11500000	10600000	11200000	10500000	9469271	15100000	15300000	1	11100000	2287114	2384123	12600000	12700000	1	13800000	17100000	16700000	CPD-8962 [ C23 H24 O9, tgt=75.84, overall=75.84 ]	(444.51248, 400.34064)(445.14444, 74.46333)(428.63605, 32715.268)(430.1405, 12002.805)(431.14087, 3120.4849)(448.33932, 6904.0747)(448.1589, 2720.18)(431.95282, 10572.791)(463.7286, 10143.712)(465.71228, 5560.598)(468.19238, 4523.0703)(448.41733, 29816.268)(449.42896, 23162.174)(450.18057, 12092.402)(469.46777, 10923.246)(470.13416, 1089.6725)(451.1217, 11289.207)(452.35397, 2697.673)(453.13623, …	8.52348
&beta;-peltatin-A methyl ether	4561734	6102785	5465484	1	1	5625942	1	1	4307435	1	1	1	1	1	8534046	7221920	1	8568916	4865235	4753245	1	1	1	1	3729847	5098558	3303438	3997657	1	4531917	4514851	1	5945192	5605600	1	1	CPD-8961 [ C23 H24 O8, tgt=75.36, overall=75.36 ]	(435.16486, 4202.576)(416.1528, 88.44)(449.40848, 15670.564)(451.661, 14989.353)(452.1966, 4347.926)(429.17334, 77164.93)(430.17654, 13832.717)(452.13745, 231.13332)(437.142, 274.9075)	9.00111
7,9,9'-<i>cis</i>-neurosporene	6489903	5872228	6718606	6856687	7409982	7356789	1923486	2834582	1	3591573	7883764	3501030	10100000	1	1	6659723	3221242	1	3856550	3086353	13100000	2264784	1	3335169	1	2771184	2131217	1	12500000	2984812	5684177	1	3837496	3016584	1	2380254	CPD-7524 [ C40 H58, tgt=52.57, overall=52.57 ]	(541.29254, 9789.491)(541.4663, 9388.08)(542.4741, 195.25)(541.7026, 7887.521)(543.2944, 3152.8203)(545.477, 1265.28)(561.5013, 19699.6)(562.50354, 8707.106)(564.7706, 3179.4634)(566.17303, 821.5729)(566.4545, 280.8)	29.1274
naringin	1431666	767887	2558615	755824	3108085	2149564	3788192	3523261	4343021	4409652	3569555	3348606	746951	667890	715994	756670	774144	713656	2684086	902588	1491508	1134928	1225881	1565905	656819	668277	642867	550511	1018262	1	2219626	3271067	2334383	2598287	1	3210756	NARINGIN [ C27 H32 O14, tgt=67.56, overall=67.56 ]	(587.1987, 357.23666)(602.6524, 1546.2266)(604.2312, 149.33)(580.2058, 13346.868)(581.20807, 4166.4126)(603.17004, 886.8739)	6.799
cinnamoyl-&beta;-D-glucoside	9406373	15300000	10200000	5276933	1	1259950	14200000	19800000	7986282	6135941	21700000	17900000	1331772	16000000	1120929	19700000	8427709	19400000	19300000	1	20200000	9547463	17100000	11300000	12700000	14800000	15200000	16500000	1	8438135	22800000	18100000	1	18700000	12600000	11400000	TRANS-CINNAMOYL-BETA-D-GLUCOSE [ C15 H18 O7, tgt=69.96, overall=69.96 ]	(311.10922, 6875.319)(312.11148, 624.71783)(292.172, 9423.828)(293.42987, 2404.235)(294.094, 162.87)(311.11115, 4271.253)(312.119, 137.3)(293.09967, 49780.227)(294.10294, 6689.681)(332.80692, 172684.84)(333.1518, 115964.58)(314.81827, 164776.28)(314.64017, 145400.94)(315.1412, 146050.88)(334.02264, 6279.2207)(336.10474, 5106.523)(337.1044, 5145.02)(319.9187, 5189.1655)(320.09473, 3260.1663)	6.181
esculin	6632036	6996613	1	6513859	1	1	1	1	1	1	1	1	24900000	1	1	25200000	26600000	26500000	22900000	22800000	23000000	1	1	1	1	1	2890344	1	1	1	1	1	1	1	1	1	CPD-14461 [ C15 H16 O9, tgt=69.51, overall=69.51 ]	(363.06876, 10055.142)(364.07178, 875.57495)(365.0632, 1402.33)(323.07373, 72047.336)(324.07666, 8573.389)(325.0711, 2555.872)(326.0734, 56.47)(340.98306, 13794.182)(342.08878, 1427.6349)(359.20746, 1828.9828)(342.34076, 7022.8926)(343.8459, 6002.84)(345.0999, 2249.87)(346.0957, 1930.84)(340.10593, 56294.81)	4.60773
(<i>E</i>)-(indol-3-yl)acetaldehyde oxime	456157	1	1	1	606675	1	521202	1	1	218095	788431	1	1	1	1	1	1	1	1	1	1	1	1	1	1	1	1	1	1	1	1	1	1	1	1	1	INDOLE-3-ACETALDOXIME [ C10 H10 N2 O, tgt=47.41, overall=47.41 ]	(174.0787, 9812.595)(180.09962, 2183.13)(159.0834, 544.85)(195.12172, 25034.629)(196.1261, 253.32)(197.1258, 275.34)(177.1117, 5961.218)(198.074, 4724.34)(183.56975, 4100.56)	4.677
4-methoxy-3-indolylmethylamine	854445	907449	900720	899265	743329	822424	695509	699435	259896	635691	662812	654559	596649	576163	693394	619726	668239	588076	507617	557840	540620	518925	486007	226403	603816	614048	712048	697060	623685	683716	674454	602222	622495	628897	563795	571211	CPDQT-436 [ C10 H13 N2 O, tgt=76.74, overall=76.74 ]	(178.1068, 388.41333)(160.0961, 437.2)(178.10835, 189.47)(160.422, 2242.1384)(161.10335, 462.5786)(182.08165, 13250.454)(183.08632, 1795.0173)	2.43378
indol-3-ylmethylisothiocyanate-glutathione	724505	793017	683959	575025	626429	684865	680742	642379	526140	593029	784412	1055404	983676	471210	1074515	1032455	486504	461267	877218	864845	1002301	1012939	916753	901577	1188099	1190128	813670	848787	1224005	1244804	1239824	1197371	1106802	1110188	1086839	1090706	CPDQT-434 [ C20 H24 N5 O6 S2, tgt=51.72, overall=51.72 ]	(499.11407, 15753.209)(500.1157, 3654.5244)(496.46008, 519.32745)(483.11865, 544.63165)(512.1458, 12300.664)(513.1518, 2720.3533)(497.14325, 892.10504)(521.3376, 1137.8593)(501.09454, 576.075)(502.098, 246.84999)	3.08372
phenylethylbenzoate	4105574	713059	534283	3797757	3514229	3324628	9100104	513519	10800000	10400000	425626	10200000	2891186	3125612	3199718	3006250	3190729	3243385	212409	241379	427789	427139	319366	287473	5726157	5210839	3708024	4538506	344248	3451095	356672	391121	396057	12100000	529339	541672	CPD-12217 [ C15 H14 O2, tgt=61.51, overall=61.51 ]	(228.35579, 1691.465)(229.10675, 3740.2288)(230.1121, 214.21)(230.89594, 14224.054)(231.7183, 6655.987)(232.11844, 2665.8525)(209.84872, 1404.8315)(245.13615, 10839.437)(246.13696, 196.66333)(226.1232, 16164.84)(227.12712, 3735.1829)(249.84122, 2321.0781)(233.08603, 3251.975)	9.31736
3-hydroxy-3-phenylpropanoate	4702664	3093213	2058124	4619871	4215679	4474343	1242786	924303	1406699	1	1364804	1417017	1525293	8270751	9939169	4900818	9061324	1629671	6628131	4324830	4277846	4245275	5558589	7059179	5817691	5217278	7023351	9030537	3992377	4187888	7769665	7419405	2234064	2173999	6805464	6903327	CPD-12218 [ C9 H9 O3, tgt=69.36, overall=69.36 ]	(165.05437, 24828.762)(166.05772, 1551.7683)(147.04378, 33613.72)(148.04729, 2129.9338)(149.06018, 228.595)(190.05045, 734.36053)	6.30374
&beta;-fenchene	511029	1	907154	637787	417644	744609	368479	1	615973	615814	1323787	1	683816	1	1	661598	1	1	1	1	785266	1	1	1	744276	675774	1	587754	1	1	1	944815	710466	769147	852882	826866	CPD-12223 [ C12 H20, tgt=57.04, overall=57.04 ]	(165.16264, 1265.8734)(182.18979, 1575.4971)(187.14659, 6648.288)(188.15099, 266.98)	13.7447
&alpha;-fenchocamphorone	1335006	1	1648090	1487490	3422929	8050213	1	1	1	2558947	1	3408125	10900000	3511398	6315159	6477478	7282635	6151180	4095263	1	14600000	1	1271793	3353289	1	1	1	3805103	7731135	6595126	9168065	14100000	8662169	4342552	4178832	2668411	CPD-12224 [ C9 H14 O, tgt=78.38, overall=78.38 ]	(138.10277, 441599.03)(139.10538, 39415.04)(141.11731, 2451.5964)(121.10013, 701.3325)(163.02069, 35421.418)(164.10103, 205.38399)(143.08139, 194.91501)	31.625
(3<i>R</i>)-&beta;-phenylalanine	17900000	17700000	17100000	16800000	15100000	14900000	6009778	5505679	4621758	3889427	7373822	4450360	1	6488377	475553	471886	436196	463383	5956700	557041	6158397	392346	1	7812465	9586423	9621629	458408	6597327	480141	7526668	518226	429664	197261	409205	11300000	9007109	CPD-14474 [ C9 H11 N O2, tgt=88.88, overall=88.88 ]	(169.97972, 802.0611)(150.92044, 4124.7246)(151.07759, 814.8567)(167.75705, 86515.52)(167.08504, 16301.985)(168.09236, 459.34)(151.88802, 7863.0225)(185.59586, 11280.22)(186.48697, 2325.803)(187.1203, 278.25)(167.10693, 14144.18)(168.11194, 728.62006)(172.06474, 5434.7466)	11.5646
&beta;-fenchocamphorone	4131579	4535826	4245950	4503951	4702421	4138565	11000000	11000000	2580062	3603768	12300000	11400000	5943893	2744571	3132032	3501018	5811072	3307323	3212145	2822926	3456972	3469725	3467849	3057911	3774700	3241413	2916726	2522793	4301299	4646247	4360427	9978872	4265010	4460825	4201662	4137176	CPD-12225 [ C11 H18 O, tgt=86.38, overall=86.38 ]	(166.2371, 6190.1724)(167.52841, 5450.9785)(169.15105, 121.475006)(149.13216, 115000.09)(150.13531, 13255.537)(189.12714, 31926.438)(190.13075, 5619.145)(171.11505, 3590.434)	9.8545
ethylphosphate	2902929	2534377	2741518	2673434	1	1	2836106	3272341	3491613	3458809	3374692	3339571	3182565	2912247	2711146	3023219	3037627	2990697	2914004	3080460	3079286	1	3177133	1	3020370	2606009	3068570	2971195	2836138	1	3114230	3143506	2947739	3103790	3022526	3137396	CPD-8978 [ C2 H5 O4 P, tgt=75.62, overall=75.62 ]	(146.98032, 88190.13)(147.98438, 3246.3257)	31.9386
7,8-diaminopelargonate	138004	201750	160525	262918	369695	166055	361699	351475	1	1	180071	233952	224554	1	1	218471	177215	176751	1	1	1	1	1	1	1	1	301394	224253	245126	1	1	1	1	1	1492908	1471548	DIAMINONONANOATE [ C9 H21 N2 O2, tgt=53.56, overall=53.56 ]	(191.16249, 6441.7534)(171.14902, 12585.655)(172.14519, 1341.6744)(216.82506, 13001.706)(196.64345, 3408.7764)	17.2664
butyl acetate	1737438	1775045	1800255	1782824	613994	1809842	338580	806914	815271	850784	534903	873606	2483893	2196588	3058891	3005251	3425891	3384990	2396850	2425213	2763424	2812623	3563675	3516049	1054602	1271498	1398938	1597448	1202013	1118264	1451552	1581176	1198574	1	1529850	1443871	CPD-13346 [ C6 H12 O2, tgt=73.71, overall=73.71 ]	(101.5818, 2313.7852)(119.641975, 1045.2373)(100.0851, 453.47498)(116.10694, 44162.4)(117.10999, 2122.6262)(140.18695, 3874.577)(121.06153, 41966.43)(122.06482, 3711.879)	13.4902
(-)-glycinol	251869	360754	676441	317192	394102	349084	615534	539987	607355	628780	880959	620357	194547	647294	654508	667115	621965	609765	925939	1043159	611937	640757	1024974	1091132	724021	518680	272007	273151	455976	500240	1067109	1082488	935654	682773	649268	637371	6AS11AS-36A9-TRIHYDROXYPTEROCARPAN [ C15 H12 O5, tgt=92.50, overall=92.50 ]	(275.07324, 7563.57)(277.08408, 1907.9601)(257.06378, 224.828)(277.08786, 38921.566)(278.09055, 3721.0027)(259.07938, 14022.318)(260.08044, 492.5031)(291.1048, 500506.66)(292.10803, 56323.465)(293.10983, 11183.861)(294.11096, 532.8613)(273.0948, 107451.65)(274.09695, 13897.361)(298.02414, 841.8097)(299.40683, 6705.857)(279.05014, 4098.179)	2.469
2&alpha;-hydroxytaxusin	21900000	8829255	20600000	9146426	8541517	22000000	28600000	9972793	8462021	2440137	12000000	11000000	20700000	19800000	8666632	20100000	9896502	11100000	2300750	4956321	1251796	8163518	4321581	3500554	14500000	8914859	6055684	5931666	18200000	6615520	3408123	15100000	11900000	4142720	12100000	3338208	CPD-14478 [ C28 H40 O9, tgt=77.23, overall=77.23 ]	(521.157, 52783.953)(522.27716, 20411.756)(503.52142, 4802.5723)(505.2586, 4577.47)(521.2717, 128561.18)(522.2759, 43721.0)(505.1071, 6691.2944)(505.65143, 7719.089)(506.2776, 1167.62)(543.1742, 170823.58)(544.31714, 53041.31)(524.46533, 52653.188)(525.7434, 20484.484)(525.30133, 63580.203)(526.3046, 20756.51)(547.43335, 425.9883)(549.2709, 1007.48)(528.0678, 15097.985)(528.2511, 8195.631)(529.26…	13.6208
&alpha;-fenchene	864692	1	1011541	1039146	1	1	1	1	292854	1	1	1	1	1	1	1	1124139	1	3216825	1	1	1	1	1	1	2033496	1	3374682	1	1	1	1	965718	1	1	1	CPD-12222 [ C10 H16, tgt=65.01, overall=65.01 ]	(140.14288, 21849.371)(141.14452, 140.67334)(154.15756, 14410.968)(159.11302, 55557.758)(160.11377, 8033.019)	28.6322
2&alpha;, 7&beta;-dihydroxytaxusin	21000000	23700000	23600000	15500000	18900000	15000000	9148317	8429312	26100000	27400000	37500000	43400000	14200000	13100000	15900000	8186368	15600000	14500000	6109667	1	28300000	32800000	5501932	6458486	7540852	8057499	5649253	7008355	24500000	26700000	9080633	12100000	9515383	11100000	5901874	37200000	CPD-14479 [ C28 H40 O10, tgt=77.10, overall=77.10 ]	(537.2699, 32455.395)(538.2728, 8077.809)(539.4189, 27839.496)(540.2775, 9116.395)(519.25665, 4775.1143)(519.2723, 345.42)(537.2709, 30603.674)(538.2736, 5844.736)(521.20905, 9330.716)(559.3088, 860453.7)(560.3124, 241102.92)(541.2975, 39081.633)(542.3011, 12272.522)(565.26404, 929.5616)(545.5102, 15119.284)(546.62604, 7163.5547)(547.2551, 3636.7407)	11.5304
L-histidine	3490131	3421581	3403236	3054598	3157546	2651227	4913918	2347470	4027540	4117552	3752797	4949125	3038424	2783906	3386124	3413876	3451772	3226432	4605175	4698774	4211985	4878735	4713240	4588848	2444628	2350240	2366803	2462780	2520585	2697796	4820634	4375609	2573411	3299619	4303609	3001436	HIS [ C6 H9 N3 O2, tgt=85.06, overall=85.06 ]	(155.06874, 353.19498)(137.05931, 68761.93)(138.06123, 7482.518)(139.05437, 3479.105)(158.20166, 38867.36)(159.08551, 3464.585)(140.0695, 9511.877)(177.11227, 6175.9697)(180.06334, 3830.518)(181.3505, 120.62714)	4.43108
4-coumaroyl-diketide	1371064	1446139	1	653008	1479397	339482	809873	890904	1506703	1126760	1205884	1235834	234088	254744	926295	155496	209577	173406	985856	1451066	969824	738147	971724	1	467483	423363	361416	1629351	204100	418317	487336	1259644	1326175	650309	1271344	730861	CPD-12208 [ C11 H9 O4, tgt=46.45, overall=46.45 ]	(209.86185, 427.8113)(210.0617, 1049.55)(190.04823, 668.73615)(210.06972, 2538.2185)(191.05414, 123.695)(224.6572, 9332.742)(227.59468, 2498.184)(206.00302, 7086.2593)(206.08243, 182.13998)(231.04695, 1097.2158)	3.7285
(1E,6E)-1-(4-hydroxyphenyl)-7-phenylhepta-1,6-diene-3,5-dione	185000000	192000000	205000000	206000000	50100000	193000000	56800000	1	52200000	54000000	4754675	56800000	36100000	33800000	34200000	34600000	35100000	35700000	299000000	9822319	1	9804255	3178302	3537572	13200000	12800000	27600000	187000000	31400000	25900000	74300000	72400000	66100000	333000000	2787158	355000000	CPD-12207 [ C19 H16 O3, tgt=82.88, overall=82.88 ]	(292.64496, 24673.004)(293.71146, 4912.2637)(294.71478, 422.725)(274.35934, 14355.028)(293.82443, 11254.663)(294.11826, 156.15286)(275.22812, 1691853.0)(276.11496, 217485.72)(277.11252, 11236.053)(278.12338, 1755.19)(311.69943, 1638.0295)(313.4873, 586.5567)(293.85165, 1453.6952)(316.60376, 18745.926)(316.1072, 6581.44)(297.81998, 3023.7751)(298.09125, 706.72)	3.97362
luteoforol	1796467	1	1	1	1	1	1	1	1	1	1	1	1077765	1144225	1	1039678	1	1091898	3373357	3176851	1	2742152	3838453	3990421	3621796	1	1	1	1	1	3167083	3380341	4038723	3850610	4878570	5009972	CPD-11941 [ C15 H14 O6, tgt=89.82, overall=89.82 ]	(290.28156, 7629.4424)(273.07504, 336.275)(291.08624, 45511.133)(292.09024, 7074.397)(274.61957, 27462.441)(278.09082, 6880.626)(311.12482, 917.145)(291.8108, 61880.426)(292.50775, 16453.768)(293.1088, 5058.0)(314.74097, 3286.7761)(297.05902, 1501.3401)	5.58347
(4E,6E)-1-(4-hydroxyphenyl)-7-phenylhepta-4,6-dien-3-one	34000000	33500000	25000000	32300000	30700000	16700000	29700000	28400000	19500000	19300000	3182867	2893456	15700000	33600000	30500000	15300000	36800000	15500000	16900000	30400000	17000000	34300000	22100000	22700000	18200000	31400000	17100000	21900000	23700000	8914112	1431921	44700000	36400000	34500000	37500000	37600000	CPD-12205 [ C19 H18 O2, tgt=61.62, overall=61.62 ]	(279.13397, 1762.957)(261.16342, 1946.2974)(280.74213, 1501.179)(283.15076, 870.69)(261.13016, 90103.31)(262.13336, 10913.59)(263.13748, 873.6452)(296.16742, 3623.054)(279.1573, 10075.811)(280.16205, 1803.2627)(281.16043, 20539.59)(283.16797, 4986.12)(302.1267, 47319.324)(284.03986, 10196.242)(284.1269, 129.06)	4.56011
10-deacetyl-2-debenzoylbaccatin III	8985901	11900000	13900000	19800000	7721316	20300000	27700000	26400000	42800000	46800000	37800000	48900000	11500000	5705356	15300000	16600000	7020173	5228289	35900000	38500000	41000000	23100000	21300000	33900000	11000000	5491293	14500000	1	20900000	6463711	39700000	40400000	28900000	18400000	37900000	38400000	10-DEACETYL-2-DEBENZOYLBACCATIN-III [ C22 H32 O9, tgt=98.02, overall=98.02 ]	(441.20944, 23153.697)(442.21298, 6124.2695)(422.93307, 24825.504)(424.1308, 9691.275)(424.2024, 6269.14)(441.21085, 26907.607)(442.21402, 7114.7134)(423.19833, 30362.465)(424.20282, 6897.634)(458.2431, 15142.252)(440.23196, 59784.832)(442.2198, 8017.79)(463.94427, 20621.877)(464.19745, 26280.664)(445.1844, 214755.5)(446.1882, 52019.21)(447.18668, 15934.954)(448.17432, 424.94284)	10.263
luteolinidin	5078131	5203874	5142919	5079439	5080394	5186799	3109885	3045760	4388183	4396141	4050676	4285601	4636109	4674431	1	4929296	2864969	2918196	7895403	8141241	7844627	7883311	8126231	8132608	5928669	5946804	5291254	5376892	5755399	5933776	9327932	5411826	4435991	4408839	2260891	5207376	CPD-11945 [ C15 H11 O5, tgt=62.49, overall=62.49 ]	(297.0582, 11714.972)(298.0619, 498.3312)(257.06396, 70.33)(275.0725, 6548.228)(293.35855, 66855.05)(293.4426, 4455.1)(275.07303, 6336.183)(277.08405, 4023.9077)(279.04892, 1216.7816)(271.07993, 1615.715)	2.48434
methoxyanigorufone	7742244	7755130	7594779	7430353	7974075	147000000	128000000	122000000	116000000	118000000	131000000	1	12800000	106000000	12400000	12500000	9692492	10600000	116000000	99700000	121000000	122000000	117000000	17300000	6506771	1	1	12000000	6363003	6182935	132000000	118000000	123000000	131000000	132000000	139000000	CPD-12209 [ C20 H14 O2, tgt=55.20, overall=55.20 ]	(287.1099, 458620.0)(288.11282, 57510.18)(269.1001, 1412.41)(307.1421, 272.4)(291.1399, 367.93)(309.4274, 84263.836)(310.09647, 18479.605)(292.64658, 13642.982)(294.09143, 3448.2368)	4.04748
(2<i>R</i>)-2,3-dihydroxy-3-methylbutanoate	233766	360665	245495	313679	1	271952	1	300244	450316	545300	275635	267530	534307	1	307159	145949	555337	384133	321632	1	358918	1	309093	1	1	1	304619	1	455295	1	1	1	349389	321386	397120	1	CPD-13357 [ C5 H9 O4, tgt=81.71, overall=81.71 ]	(137.05968, 26027.969)(138.06299, 1571.2216)(118.866875, 3054.4507)(136.06198, 52081.215)(137.0645, 40282.42)(151.5859, 1341.8168)(133.74223, 405.35754)	5.62809
triferuloyl spermidine	800561	1466544	814704	839582	893600	935840	858032	1319351	610205	574791	1050479	1137827	11800000	11700000	9010897	1	1	7619936	1739684	1758489	1781728	1	1	2481637	610157	4253246	3495141	3407875	4631682	4713612	1389105	1313577	877991	3809756	4453654	4378257	CPD-12214 [ C37 H43 N3 O9, tgt=56.38, overall=56.38 ]	(657.29486, 1962.5925)(658.29425, 165.94333)(679.20447, 29214.23)(680.1662, 24083.533)(680.3337, 23846.23)(657.2938, 3465.8)(694.33527, 280549.16)(692.33374, 4908.484)(679.33154, 17274.025)(697.2827, 866.11)	17.3786
glycyrrhetaldehyde	36500000	36500000	39400000	40800000	37600000	32800000	17000000	19200000	16300000	16400000	19500000	21500000	47300000	41700000	35400000	35000000	34300000	33600000	9231381	9415169	2797970	9065771	2741263	8875296	20000000	21200000	21000000	20000000	19700000	18200000	1	16000000	11500000	13800000	14300000	14400000	CPD-14485 [ C30 H46 O3, tgt=97.71, overall=97.71 ]	(455.53244, 128761.18)(456.41846, 45495.234)(457.35562, 26263.906)(436.50867, 3216.337)(438.34326, 13226.342)(442.34863, 3551.72)(455.3495, 76108.86)(456.3476, 24389.25)(437.34085, 65341.227)(438.34396, 38798.61)(477.26154, 846.37)(454.3725, 33330.8)(477.50473, 379244.0)(478.70145, 106837.34)(479.52362, 24352.324)(465.3419, 1167.66)	26.1072
coumaryl acetate	1819549	2402930	2549241	2138140	1992467	2719261	2993432	1325067	2518983	1121521	4818477	3886679	1975137	1801243	2083480	1678543	2886983	2050223	2396841	1268887	1750018	2002695	1868721	1653706	2004598	1797306	1578734	1495109	1288392	1518180	2776123	3074763	3812166	2911446	3660095	2152864	CPD-12215 [ C11 H12 O3, tgt=75.46, overall=75.46 ]	(195.0871, 4311.7)(176.07127, 223.79077)(193.08559, 28424.215)(194.08887, 1766.5703)(175.40971, 558.7426)(210.11035, 2411.5466)(197.11652, 7679.7456)(199.06169, 259.14398)	6.01528
salidroside	70100000	71200000	1	68800000	1	54800000	49700000	71000000	45100000	4934575	1	63100000	51500000	35400000	10700000	9789535	39700000	37000000	3350945	41700000	40200000	55200000	43200000	43600000	72000000	1	67000000	67600000	63200000	66400000	58000000	59000000	53900000	40600000	71900000	77200000	CPD-13354 [ C14 H20 O7, tgt=81.11, overall=81.11 ]	(283.11447, 1194.1912)(284.11246, 334.71536)(323.10944, 435252.38)(324.10822, 175361.11)(325.11066, 30422.742)(326.117, 506.95)(283.11713, 992.1825)(284.11133, 297.115)(318.154, 87458.89)(319.15433, 18713.451)(320.15726, 2605.5457)(301.12595, 211641.9)(302.1264, 55022.805)(306.18582, 7526.472)(307.35498, 12720.696)(308.10855, 1144.985)(305.15958, 48859.715)	5.06569
11-deoxoglycyrrhetinate	27300000	25900000	27700000	26700000	25100000	23600000	7536145	7386893	4015241	4564532	8370613	7176729	16500000	16700000	14900000	13900000	16400000	15300000	2027362	1689742	2351432	2139368	1	1	9059715	9505061	8107148	8338783	10900000	11000000	7140388	6562911	7763795	6483575	5659997	4660366	CPD-14486 [ C30 H48 O3, tgt=99.75, overall=99.75 ]	(456.59924, 10327.781)(438.34677, 3577.3508)(457.365, 47324.746)(439.35672, 261138.44)(440.3603, 86607.9)(441.36255, 17816.787)(442.3632, 2148.1475)(478.40607, 413.38)(456.37918, 799.86005)(479.34753, 3014.18)(467.3513, 8774.834)	21.9299
(2S,3E)-2-amino-4-(2-aminoethoxy)but-3-enoate	301647	402723	231405	417858	323475	484878	1	433820	393415	1	463073	899954	1	519603	319666	196311	201919	548057	328288	491252	430084	1	1	244310	423666	447553	360522	1	1	735856	184379	195652	560146	617653	1	1	CPD-13353 [ C6 H13 N2 O3, tgt=57.22, overall=57.22 ]	(163.02016, 22257.865)(164.1009, 239.06)(144.41817, 486.41333)(162.70311, 219.28)(147.71194, 16825.436)(147.93019, 361.42834)(179.12836, 4043.2683)(163.21732, 14663.42)(165.1251, 376.86816)(188.49142, 10085.62)(168.47563, 10863.3)(168.07452, 377.285)	19.0201
tricoumaroyl spermidine	15400000	5843811	6142209	6155489	1	11800000	7581010	510395	2893772	3661235	12200000	1343452	12900000	11000000	14600000	16000000	15300000	14800000	15100000	4862238	4009668	1	935626	2794747	2038908	11700000	7324001	8892640	2131508	1839615	1	8344319	5991643	10600000	8125712	7351517	CPD-12212 [ C34 H37 N3 O6, tgt=71.81, overall=71.81 ]	(583.27185, 14729.584)(584.27527, 3740.5938)(566.36273, 7301.6533)(569.6687, 38520.19)(571.2732, 65623.54)(585.28674, 17202.746)(586.2892, 4029.352)(569.3137, 15116.405)(570.9412, 16256.1045)(571.846, 23045.818)(572.2763, 12041.198)(604.35, 3753.6873)(604.7129, 2023.031)(605.4849, 5572.482)(587.30225, 43584.734)(588.30615, 12751.414)(589.31226, 10671.987)(606.2565, 1444.195)(592.2595, 148.485)	12.5027
tricaffeoyl spermidine	1539806	1579111	2250340	2280158	2602912	3486371	8961403	8922604	3514924	7827532	9276913	1	1110497	1124004	1317225	1309540	913530	959362	3079598	2854110	2778076	517264	2417874	5091150	1267325	1113621	1176998	1144055	2272346	740064	2131742	2106065	680920	4074557	2021763	4394823	CPD-12213 [ C34 H37 N3 O9, tgt=94.12, overall=94.12 ]	(613.24445, 18489.248)(614.2493, 5222.1436)(615.25775, 1876.766)(650.48456, 1464.1399)(652.2907, 54.79)(631.80646, 16624.453)(632.86066, 6351.595)(633.5107, 1917.3774)(656.45764, 10496.914)(658.35223, 7856.2334)(659.4546, 3262.0923)(659.2578, 1121.64)(637.22577, 12400.07)(638.2295, 2405.68)(639.2413, 42531.457)(640.2446, 17316.889)(641.25494, 26078.209)	14.1463
4&alpha;-carboxy-5&alpha;-cholesta-8,24-dien-3&beta;-ol	2807127	1	4159365	4139291	1	2111086	3485500	3506272	6664942	6441915	2830989	1	1	2311285	2558144	2425208	2312768	2569027	3079112	1	1	8412497	1	1	1	1	8881882	1	1	1	1	1	1	1	1	1	CPD-4702 [ C28 H43 O3, tgt=55.06, overall=55.06 ]	(429.32208, 22817.67)(413.2024, 2196.9543)(414.0903, 4513.01)(414.32104, 125896.875)(415.32425, 34564.527)(428.33447, 46068.66)(429.33716, 12479.078)(430.3404, 827.29425)(427.35028, 6977.37)(450.3093, 453.7667)(451.31494, 91.775)(436.3099, 16526.154)(437.31036, 116.14)	20.1191
glycyrrhetinate	15400000	10800000	5449033	1	5172869	5176040	4926318	3596440	12400000	11300000	4311545	2446124	4480596	1	4514569	4577984	4964459	6248633	2598214	1	2503258	2793002	2102374	1	1	1	1306272	1	1	1	1	1	1	1	1	1	CPD-14483 [ C30 H45 O4, tgt=76.71, overall=76.71 ]	(469.33035, 29363.484)(470.33392, 10290.452)(471.326, 246.76752)(451.89038, 12576.678)(453.3315, 12147.547)(454.33115, 2045.3066)(455.3277, 69855.76)(456.3309, 21184.86)(457.3449, 12915.27)(473.354, 8364.44)(453.2209, 21714.928)(454.3377, 8325.456)(457.8471, 77812.72)(458.01172, 69002.3)(458.3495, 114456.48)(488.70633, 5836.765)(491.3828, 3480.715)(473.36328, 46483.3)(473.8636, 33010.188)(492.711…	24.272
(<i>Z</i>)-1-(L-cystein-<i>S</i>-yl)-<i>N</i>-hydroxy-2-phenylethan-1-imine	1488165	1490040	1405689	1340148	1463723	1495656	2012092	206249	1851283	1905958	199281	217467	1008464	1063666	970303	972287	949203	966811	1440167	1418925	202952	178886	128184	1530473	1149746	1198829	1292067	1399212	1402301	1330549	230021	1662357	179877	231090	1742765	247066	CPD-7545 [ C11 H15 N2 O3 S, tgt=80.91, overall=80.91 ]	(257.17102, 4232.102)(259.27203, 10856.882)(260.08044, 542.21893)(241.0688, 1081.5831)(261.0939, 87876.19)(274.38922, 226086.75)(276.11346, 39641.35)(277.11487, 9210.898)(255.73975, 7831.99)(278.07233, 14415.14)(279.1394, 12486.612)(280.0733, 294.22)(261.05817, 92478.96)(263.84848, 5791.3315)(264.05878, 211.20601)	3.06939
(-)-vetispiradiene	595590	573128	615694	633442	482181	603242	1	1	1	1	1	1	339080	311955	259967	305540	319310	309215	1	1	1	1	1	1	1	1	1	1	1	421193	1	1	1	1	1	1	CPD-4703 [ C15 H24, tgt=79.40, overall=79.40 ]	(205.19485, 12865.785)(206.19788, 1224.4059)(227.1773, 1434.645)	27.3568
homofuraneol	5868994	4379074	5732363	2389835	1673117	5543257	1728532	2002348	3171240	1	1949488	2379615	11700000	10800000	12800000	13000000	10700000	11700000	2354214	7754520	2024530	2493850	1952658	7144909	6465517	5865407	8848987	9282806	4832709	5295849	8189208	8636248	2973886	2900180	4643961	7976393	CPD-10201 [ C7 H10 O3, tgt=87.29, overall=87.29 ]	(147.07997, 4841.267)(125.06014, 5384.7324)(126.064384, 326.5254)(161.2437, 5123.8696)(162.1018, 292.55167)(165.34077, 20508.168)(166.0578, 983.5155)(147.04367, 25091.713)	6.31723
(<i>E</i>)-1-(L-cystein-<i>S</i>-yl)-<i>N</i>-hydroxy-2-(1<i>H</i>-indol-3-yl)ethan-1-imine	3135198	3346806	1860732	1193549	1	3097519	6675454	290669	356603	316865	6690247	7220514	2511333	2232400	3098419	678000	226744	2591802	151542	821099	208456	232672	227534	259869	1947206	2380474	3097031	535326	3412023	7278345	4842787	1085605	4458487	179589	203253	6380141	CPD-7547 [ C13 H15 N3 O3 S, tgt=67.62, overall=67.62 ]	(293.1454, 17557.516)(294.19125, 2687.3252)(295.1077, 29.57)(275.98026, 33613.07)(278.07254, 9783.008)(297.094, 11354.214)(298.09464, 1793.794)(277.15604, 9233.654)(312.15707, 6947.589)(312.8315, 11383.257)(294.6384, 5839.017)(317.18542, 17603.133)(319.0776, 5538.85)(298.06183, 374.59763)	2.52866
1-fluoro-2,4-dinitrobenzene	862135	746014	811830	788255	796518	788575	861578	903865	926980	897256	925738	880742	543859	737653	338451	853202	874955	735760	826990	853634	845804	867460	934761	905641	858266	714518	803587	787786	766886	772099	291184	253836	776810	831270	858365	862652	CPD-8983 [ C6 H3 F N2 O4, tgt=59.01, overall=59.01 ]	(171.00648, 3472.815)(186.00928, 16875.65)(187.00575, 2213.2612)(189.01741, 2632.0215)	31.925
(2E)-2-ethylidene-4-hydroxy-5-methyl-3(2H)-furanone	9563243	9601735	9519423	9617406	7975315	8809005	4400487	3343563	3476110	3491617	3666565	7510018	6931985	5535276	952230	3546994	5386755	513693	2661234	2588240	2304540	4197908	4911933	5471147	7463905	6929603	6570400	6536728	7998278	9685673	3647485	5877563	3169350	4961722	5269930	4418317	CPD-10206 [ C7 H8 O3, tgt=86.62, overall=86.62 ]	(140.04648, 265.239)(124.0398, 685.33)(142.25807, 1371.53)(142.0499, 63.9)(123.04416, 36455.117)(124.04623, 3241.238)(158.14058, 25994.328)(159.0857, 1846.218)(140.73788, 6391.6562)(163.03882, 5866.904)	5.55944
4-hydroxy-5-methyl-2-methylene-3(2H)-furanone	5935129	6715631	4328807	1	6735528	1	173476	6162439	3993226	5399934	178373	7412541	3781976	3891932	5204540	4846242	4431467	5249916	1698520	1572515	275208	1899648	550547	1894258	300848	1504620	1	1166857	1391144	1284777	2191789	212363	245705	765593	2080871	1891104	CPD-10205 [ C6 H6 O3, tgt=47.60, overall=47.60 ]	(129.03995, 1658.0657)(130.04106, 319.246)(113.03314, 642.14856)(127.039024, 42289.625)(128.04214, 1617.0941)(109.02873, 14771.342)(110.03175, 334.275)(144.43748, 1439.331)(129.06375, 1292.08)(150.10902, 14082.466)(150.02684, 3130.0466)	4.98573
L-phenylalanine	17900000	17700000	17100000	16800000	15100000	14900000	6009778	5505679	4621758	3889427	7373822	4450360	1	6488377	1	1	1	1	5956700	1	6158397	1	1	7812465	9586423	9621629	1	6597327	1	7526668	1	1	1	1	11300000	9007109	PHE [ C9 H11 N O2, tgt=88.88, overall=88.88 ]	(169.0867, 101.27)(149.87425, 243.215)(151.07759, 814.8567)(166.08624, 128319.8)(167.08504, 16301.985)(168.09236, 459.34)(150.0828, 221.81)(186.03546, 7490.103)(188.1276, 181.67)(172.06508, 7096.409)	3.84945
3,5-dihydroxybiphenyl	254811	271954	246038	251746	242045	277350	237933	288468	517194	251523	301041	358013	1	1	611148	1	1	1	508081	490093	519961	551883	517378	488752	1	198802	693277	1	191723	206323	1	1	526273	1	1	1	CPD-8991 [ C12 H10 O2, tgt=62.33, overall=62.33 ]	(187.77496, 7147.2725)(188.47217, 15667.154)(170.48238, 40185.816)(171.06552, 6710.167)(187.98618, 18614.852)(189.07866, 2433.0566)(171.82219, 148228.95)(174.08115, 529.83374)(209.11472, 793.62006)(189.0972, 49199.55)	3.71279
norfuraneol	128559	423095	119321	1	148158	478072	1	1	167781	143799	1	184780	1	1	162997	1	1	1	138545	144175	141441	143315	152790	141985	129101	1	1	115949	1	132403	207752	298542	167129	293982	173767	170251	CPD-10204 [ C5 H6 O3, tgt=46.93, overall=46.93 ]	(115.039345, 5508.693)(137.07913, 5215.586)(114.05581, 1671.4962)(124.0238, 82.25)	2.18012
3-dehydroquinate	4771091	4925493	5124506	4914454	5013179	5888927	598050	1297952	1246480	1281215	1728537	1064407	13100000	12800000	10200000	10600000	11400000	11600000	1750063	1700081	1728090	486710	1704799	1762623	1697599	1759941	2013294	1962538	1882062	2073098	1766104	1914638	1616001	1795546	1610024	1740578	DEHYDROQUINATE [ C7 H9 O6, tgt=57.61, overall=57.61 ]	(189.03984, 4409.5117)(190.0482, 800.7345)(171.02684, 38502.965)(172.02997, 3595.5557)(190.04826, 1375.3887)(174.0397, 171.31)(198.0253, 288.4)	2.923
2-butyl-4-hydroxy-5-methyl-3(2H)-furanone	4711212	2877953	5430149	4216228	5041124	1877205	4902431	1722531	4863154	4350208	7603653	2030368	3612459	2932253	1299078	1275576	1847872	1859168	1547131	1425821	1333676	2013678	1723623	1931244	928808	3344445	2357416	888421	3920241	1233380	1894433	2723325	2488370	6055643	1265865	1	CPD-10209 [ C9 H14 O3, tgt=64.21, overall=64.21 ]	(171.37267, 11512.639)(174.1028, 102.62)(154.0907, 8288.888)(171.10002, 13839.896)(172.10605, 221.86798)(153.09186, 6158.887)(190.0314, 2962.415)(172.1205, 42.43)(193.08568, 30004.232)(194.08893, 2133.0046)(179.37004, 2695.247)	6.01591
2-<i>R</i>-hydroperoxy-linolenate	10600000	10600000	13400000	10600000	9536677	10200000	1	1	1	1	1	1	15600000	17900000	16000000	16600000	18300000	16500000	469523	496426	590135	417086	515239	827421	1193328	1238783	1353251	1378287	1	1	1022959	745772	535512	620947	1310879	578038	CPDQT-458 [ C18 H30 O4, tgt=95.43, overall=95.43 ]	(312.22192, 2775.21)(315.2301, 1815.07)(293.20786, 5811.6284)(294.2061, 7836.199)(296.1272, 4771.496)(313.66797, 2658.5698)(315.2306, 4620.349)(316.2342, 508.348)(293.21057, 137965.31)(294.21365, 40790.59)(295.21765, 7900.7627)(296.2204, 224.02)(328.24814, 7496.8306)(311.23727, 6188.9165)(312.2392, 406.88)(333.2021, 16927.053)(334.20596, 2282.4226)(316.3386, 85005.51)(316.19632, 37102.73)	20.8761
plastoquinol-9	1577257	5655672	14400000	14200000	13200000	12600000	358738	497218	1480347	204690	4115924	705121	4580292	384754	1744148	2823899	1330080	796110	2669222	1426004	895752	1936789	1955555	7982622	25000000	16400000	30700000	1	5288452	1	1700179	1454332	2395762	7961002	4656069	2351416	CPDQT-459 [ C53 H84 O2, tgt=67.56, overall=67.56 ]	(752.63696, 14758.212)(775.8126, 5341.231)(776.8923, 4356.999)(778.25146, 31698.668)(779.6597, 60028.863)(757.7733, 3788.4233)(758.6327, 510.90714)	30.1326
(2E)-4-hydroxy-5-methyl-2-propylidene-3(2H)-furanone	2808459	5769330	1907811	2451087	1	2663299	1	1	1	1	182742	1	1	1	1	1	1	1	2802394	2368765	4164003	3029859	1	4146499	1	4412570	3303419	3367000	1	1	3292110	5531174	4028402	4674943	4480798	4918508	CPD-10207 [ C8 H10 O3, tgt=85.25, overall=85.25 ]	(141.0635, 151.83)(155.07036, 4629.3213)(156.0658, 264.08124)(137.05962, 69576.21)(138.06294, 7129.8545)(139.0755, 647.85)(174.1033, 141.225)(157.76147, 754.68335)(177.38861, 3425.3271)(178.0582, 430.67)(159.04385, 767.66003)	5.4272
4-<i>O</i>-(indol-3-ylacetyl)-&beta;-D-glucose	6222879	12500000	1	13400000	1	1	1	1	1	1	1	1	1	1	1	1	1	1	1	1	1	1	1	1	1	1	1	1	1	1	1	1	1	1	1	1	INDOLE-3-ACETYL-BETA-4-D-GLUCOSE [ C16 H19 N O7, tgt=77.37, overall=77.37 ]	(338.1162, 128.08)(342.1365, 1347.745)(321.11472, 90321.46)(322.119, 11955.649)(357.8242, 6254.293)(360.1585, 13071.76)(361.1093, 6976.625)(344.09775, 448.715)	2.466
sarcosine	3356174	2664747	2882929	3734755	2826933	1905065	4072839	3945872	3500044	3245803	2728607	3708430	2029486	2002194	2242440	2250457	1	2351219	2601495	1333146	2948462	2446116	1482365	1405777	2928483	2651313	1	2300583	2716166	3164226	3830977	3936890	3718439	2901566	3263424	3376048	SARCOSINE [ C3 H7 N O2, tgt=39.03, overall=39.03 ]	(108.0833, 7482.702)(111.09141, 261606.1)	10.222
<i>all-trans</i>-10'-apo-&beta;-carotenal	11200000	7124837	1	1	1	8710498	7779806	8345042	1	1	7662016	8428798	1	8449484	1	1	1	1	5420867	1	1	1	5928239	1	1	1	1	1	1	1	1	1	1	1	1	1	CPD-13368 [ C27 H36 O, tgt=48.02, overall=48.02 ]	(380.2901, 338.985)(358.26086, 10145.527)(359.25388, 1100.574)(380.96176, 208.31)(381.2974, 1736.03)(361.2843, 333.15665)(379.3075, 281.71)(403.2801, 23.87)(383.26117, 8530.315)(384.26215, 888.7128)	25.539
13-apo-&beta;-carotenone	1755046	3895571	1	1698064	3743024	1581398	2150349	2096484	1507330	1347825	2414673	2272163	2735219	2832470	2468781	946132	1064209	1085085	702778	665854	843348	838039	823641	805204	1600145	1748274	1664033	1662428	1820998	1835454	1763735	1822720	1631469	1425326	1208210	1226973	CPD-13369 [ C18 H26 O, tgt=86.00, overall=86.00 ]	(242.19553, 734.45306)(259.2054, 40452.215)(260.20892, 7972.4453)(242.08624, 3518.8108)(242.19824, 2856.7852)(281.24768, 289.94888)(263.23502, 1057.3145)(282.04947, 336.71286)(267.1944, 469.43)	23.8145
anigorufone	463575	535355	475566	161113	505629	499369	333378	327509	446154	382895	318514	300170	581533	552423	1	607910	587594	598394	810013	398862	425593	443430	540177	454234	196729	324157	432304	351237	340379	352582	398597	392612	404312	422439	346366	428595	CPD-12201 [ C19 H11 O2, tgt=72.82, overall=72.82 ]	(271.07877, 3305.542)(253.06606, 556.55334)(274.0935, 2431.2)(256.15796, 599.8396)(275.1105, 914939.8)(276.1134, 105278.36)(294.13013, 5067.8823)(295.06345, 4288.612)(296.06604, 291.66336)(279.06677, 12361.652)(281.0705, 453.39584)	2.2952
oleanolic aldehyde	26900000	7239610	37900000	11800000	14600000	17200000	7993476	1510127	11000000	1	2149023	24800000	12600000	3615375	1490327	1503296	2928203	2206759	7961826	25900000	20000000	21200000	15300000	8737622	17000000	1469769	17800000	18300000	18600000	7441751	21600000	8486436	21100000	20700000	21700000	887236	CPD-14498 [ C30 H48 O2, tgt=57.83, overall=57.83 ]	(440.38962, 53294.258)(441.61542, 36448.535)(442.364, 4771.857)(443.3841, 389.14)(422.44138, 53351.332)(423.7329, 28000.213)(425.3704, 13843.79)(441.3697, 36500.3)(442.3746, 10503.134)(443.37994, 1201.299)(423.52158, 24252.371)(424.86823, 18050.137)(426.3757, 4984.9497)(461.31464, 4009.5896)(462.97202, 2347.3408)(463.4206, 140.86)(443.9467, 620.4355)(466.47836, 6747.1367)(467.43225, 6323.615)(467…	27.8139
erythrodiol	6352126	1	1	1	1	11400000	1	1	1	1	1	1	3888627	1	1	1	1	1	44400000	1	33500000	34300000	43400000	1	25600000	44500000	19000000	1	1	47400000	27200000	51800000	50400000	1	1	21900000	CPD-14499 [ C30 H50 O2, tgt=64.21, overall=64.21 ]	(442.50967, 5041.597)(443.3795, 757.87)(443.38486, 3992.992)(444.39468, 212.93665)(425.3736, 20040.305)(426.37582, 5596.0557)(427.38535, 1149.625)(463.17093, 61.664997)(463.9239, 86.055)(443.2028, 46.044)(465.6371, 4068.78)(466.36884, 138.396)(449.70325, 2777.2002)(450.3729, 939.55)	28.9226
lachnanthocarpone	1891316	1	10400000	3854019	2059890	10800000	1	10000000	20600000	11000000	10000000	5731889	5743139	5662925	10700000	5503473	5036555	5612415	958233	4666529	11300000	11400000	5839594	5174807	362796	3377075	4430868	4500145	1871583	2972666	6382335	5895340	1010737	1	676702	716878	CPD-12203 [ C19 H12 O3, tgt=52.77, overall=52.77 ]	(290.94705, 121592.38)(292.04993, 19008.93)(292.088, 11230.31)(289.21387, 49189.63)(290.227, 6578.6323)(293.09946, 96720.89)(294.1029, 13934.545)(271.07892, 826.297)(309.7894, 1415.4656)(310.62283, 347.78)(293.1154, 9325.4)(294.89676, 4559.2593)(295.91177, 616.9369)	3.09482
ursolate	27300000	25900000	27700000	26700000	25100000	23600000	7536145	7386893	4015241	4564532	8370613	7176729	16500000	16700000	14900000	13900000	16400000	15300000	2027362	1689742	2351432	2139368	1	1	9059715	9505061	8107148	8338783	10900000	11000000	7140388	6562911	7763795	6483575	5659997	4660366	CPD-14496 [ C30 H48 O3, tgt=99.75, overall=99.75 ]	(456.59924, 10327.781)(438.34677, 3577.3508)(457.365, 47324.746)(439.35672, 261138.44)(440.3603, 86607.9)(441.36255, 17816.787)(442.3632, 2148.1475)(478.40607, 413.38)(456.37918, 799.86005)(479.34753, 3014.18)(467.3513, 8774.834)	21.9299
4-[(4E,6E)-3-oxo-7-phenylhepta-4,6-dien-1-yl]cyclohexa-3,5-diene-1,2-dione	185000000	192000000	205000000	206000000	1	193000000	1	1	1	1	1	1	36100000	1	34200000	34600000	35100000	35700000	299000000	1	1	1	1	1	1	1	27600000	187000000	31400000	25900000	74300000	72400000	66100000	333000000	1	355000000	CPD-12204 [ C19 H16 O3, tgt=82.88, overall=82.88 ]	(292.30875, 26894.55)(293.10986, 5901.6465)(294.1116, 347.85623)(274.09766, 16258.127)(293.56183, 11759.489)(294.119, 134.18666)(275.11023, 2790421.2)(276.11548, 334628.75)(277.116, 17955.3)(278.1232, 1793.582)(312.15048, 915.67334)(314.1578, 280.72)(293.56445, 311.69858)(297.88223, 2886.1062)(298.09125, 706.72)	3.3915
uvaol	6352126	1	1	1	1	11400000	1	1	1	1	1	1	3888627	1	1	1	1	1	44400000	1	33500000	34300000	43400000	1	25600000	44500000	19000000	1	1	47400000	27200000	51800000	50400000	1	1	21900000	CPD-14494 [ C30 H50 O2, tgt=64.21, overall=64.21 ]	(442.50967, 5041.597)(443.3795, 757.87)(443.38486, 3992.992)(444.39468, 212.93665)(425.3736, 20040.305)(426.37582, 5596.0557)(427.38535, 1149.625)(463.17093, 61.664997)(463.9239, 86.055)(443.2028, 46.044)(465.6371, 4068.78)(466.36884, 138.396)(449.70325, 2777.2002)(450.3729, 939.55)	28.9226
ursolic aldehyde	26900000	1	1	1	14600000	17200000	7993476	1	11000000	1	1	24800000	1	1	1	1	1	1	7961826	1	1	1	1	1	1	1469769	17800000	1	1	7441751	1	1	1	1	1	887236	CPD-14495 [ C30 H48 O2, tgt=57.83, overall=57.83 ]	(440.35983, 70611.6)(441.3624, 31312.494)(442.36334, 2431.935)(422.34988, 69490.93)(423.35486, 25481.984)(441.3692, 40327.36)(442.37408, 11780.532)(443.37976, 525.75336)(423.7605, 22876.984)(425.03586, 18062.545)(426.3757, 4984.9497)(461.07608, 3993.595)(461.40875, 6950.205)(463.4206, 140.86)(443.73486, 383.64334)(465.0791, 7657.173)(466.8677, 4655.779)(467.115, 7178.593)(468.87012, 15760.82)(469…	27.6036
(3S)-linalool	2215809	1106045	1280277	1	1612837	1	1	1	1	1	1	1	552359	1	1	1	1069899	1	2463013	1	2722951	1	2874731	1	1	1	2507838	1	1	1	1	1	1	1	2835084	1	CPD-8997 [ C10 H18 O, tgt=67.67, overall=67.67 ]	(154.13365, 122965.35)(141.14288, 1351.855)(158.15265, 4069.7002)(140.14287, 28551.768)(141.14453, 296.37997)(154.1575, 16314.881)(179.12874, 4802.7217)(159.11298, 80428.836)(160.11322, 12087.777)	26.1645
betulinic aldehyde	26900000	1	1	1	14600000	17200000	7993476	1	11000000	1	1	24800000	1	1	1	1	1	1	7961826	1	1	1	1	1	1	1469769	17800000	1	1	7441751	1	1	1	1	1	887236	CPD-14492 [ C30 H48 O2, tgt=57.83, overall=57.83 ]	(440.35983, 70611.6)(441.3624, 31312.494)(442.36334, 2431.935)(422.34988, 69490.93)(423.35486, 25481.984)(441.3692, 40327.36)(442.37408, 11780.532)(443.37976, 525.75336)(423.7605, 22876.984)(425.03586, 18062.545)(426.3757, 4984.9497)(461.07608, 3993.595)(461.40875, 6950.205)(463.4206, 140.86)(443.73486, 383.64334)(465.0791, 7657.173)(466.8677, 4655.779)(467.115, 7178.593)(468.87012, 15760.82)(469…	27.6036
(3R)-linalool	2215809	1106045	1280277	1	1612837	1	1	1	1	1	1	1	552359	1	1	1	1069899	1	2463013	1	2722951	1	2874731	1	1	1	2507838	1	1	1	1	1	1	1	2835084	1	CPD-8996 [ C10 H18 O, tgt=67.67, overall=67.67 ]	(154.13365, 122965.35)(141.14288, 1351.855)(158.15265, 4069.7002)(140.14287, 28551.768)(141.14453, 296.37997)(154.1575, 16314.881)(179.12874, 4802.7217)(159.11298, 80428.836)(160.11322, 12087.777)	26.1645
betulinate	18300000	19300000	18400000	18400000	18300000	17900000	9482022	1	1	1	1	1	25100000	17600000	16100000	17000000	17600000	17400000	2169823	1878878	2318429	1	1	1	1	1	5060429	6126001	1	1	1	6636423	5429811	5019828	4196047	4140318	CPD-14493 [ C30 H47 O3, tgt=80.21, overall=80.21 ]	(455.34985, 52279.43)(456.3537, 17300.76)(457.3496, 9557.89)(437.34122, 186834.27)(438.34503, 61701.695)(439.35052, 1385.6761)(477.40298, 7633.9497)(478.396, 3439.57)(483.3505, 9248.41)	26.6022
betulin	6352126	1	1	1	1	11400000	1	1	1	1	1	1	3888627	1	1	1	1	1	44400000	1	33500000	34300000	43400000	1	25600000	44500000	19000000	1	1	47400000	27200000	51800000	50400000	1	1	21900000	CPD-14491 [ C30 H50 O2, tgt=64.21, overall=64.21 ]	(442.50967, 5041.597)(443.3795, 757.87)(443.38486, 3992.992)(444.39468, 212.93665)(425.3736, 20040.305)(426.37582, 5596.0557)(427.38535, 1149.625)(463.17093, 61.664997)(463.9239, 86.055)(443.2028, 46.044)(465.6371, 4068.78)(466.36884, 138.396)(449.70325, 2777.2002)(450.3729, 939.55)	28.9226
1-hydroxy-3-indolylmethyl glucosinolate	434207	1	1	1	1	1	1492605	1348955	1470332	1521566	1558332	1590614	1	1	248857	1	1	1	1206252	1196928	1409708	1394948	1238605	1173942	638200	611668	560549	572038	678353	717775	1518151	1523983	1547400	1586441	1809261	1760181	CPDQT-463 [ C16 H19 N2 O10 S2, tgt=44.06, overall=44.06 ]	(468.8788, 717.0271)(469.0458, 1034.86)(451.03894, 913.9628)(451.0422, 1913.5)(481.08078, 618.0766)(463.06937, 12539.496)(464.07175, 2095.7883)(465.06903, 1053.795)	2.04792
4-hydroxy-5-methyl-2-propyl-3(2H)-furanone	574029	1157486	674883	1035852	877799	318994	550778	1463639	463454	1	1	570821	752195	1	748703	408910	896330	883212	869916	428931	491269	1057588	578764	1152397	532602	741882	788652	417109	511467	326423	1147360	1031939	1009563	975832	1	1049517	CPD-10210 [ C8 H12 O3, tgt=68.64, overall=68.64 ]	(157.74889, 16663.975)(157.14723, 13415.448)(158.13098, 1364.9506)(139.25015, 1878.0933)(140.0705, 179.495)(178.1238, 2549.44)(159.44426, 8502.38)(179.06993, 1082.3025)(161.05946, 12524.194)(162.06738, 597.3382)(163.0591, 116.09)	6.14947
8-methoxypsoralen	222957	247157	393039	204279	244499	265930	1	1	1	1	1	1	305929	269162	304425	199709	258437	285550	409261	92771	424506	1	478265	1	422242	405413	369092	389090	342657	385660	256919	228903	427523	373162	436211	442667	CPDQT-461 [ C12 H8 O4, tgt=68.19, overall=68.19 ]	(217.05054, 4217.76)(203.24525, 73308.766)(203.05269, 195865.58)(234.53343, 635.6609)(237.0824, 141.65)(217.06766, 23613.895)(218.07144, 1285.6576)(239.70131, 4260.5063)(222.02176, 1884.4651)	18.0045
wortmanin	4561734	6102785	5465484	1	4048176	5625942	3778441	1	4307435	1	7791893	3964006	4766603	1	8534046	7221920	2741965	8568916	4865235	4753245	9379358	4534590	3594467	3981014	3729847	5098558	3303438	3997657	2852923	4531917	4514851	3541299	5945192	5605600	2996882	3376676	CPD-11924 [ C23 H24 O8, tgt=75.36, overall=75.36 ]	(432.32407, 25428.643)(434.1651, 7647.1743)(412.92657, 83002.7)(414.14456, 17546.707)(415.1537, 17016.215)(434.41406, 14516.273)(434.16653, 7790.9043)(414.1529, 1531.52)(415.151, 24532.09)(416.1532, 3369.85)(448.4345, 24037.025)(449.98322, 11629.616)(450.0897, 7103.66)(450.42743, 3791.9219)(451.19678, 909.06836)(429.17188, 48014.98)(430.42648, 8409.156)(432.0866, 3058.7578)(432.1875, 6108.19)(452…	7.31594
1-18:0-2-18:2-phosphatidylethanolamine	127000000	91400000	66300000	68100000	3619304	64800000	1374525	860896	66200000	18700000	66400000	47100000	1934335	55300000	16200000	27700000	39200000	73100000	24900000	307813	1	37500000	96700000	78200000	42400000	68500000	8110391	58400000	48100000	110000000	24200000	5007540	21200000	54500000	27600000	41100000	CPD-8290 [ C41 H78 N O8 P, tgt=82.91, overall=82.91 ]	(729.5403, 175.96)(749.5661, 333.98666)(730.9921, 19336.44)(732.3855, 24802.777)(732.5553, 24164.068)(761.5882, 47319.07)(762.58716, 21247.58)(744.34735, 15520.207)(745.25244, 15731.019)(766.53143, 926080.6)(767.5351, 411852.28)(768.5381, 112861.93)(769.5398, 27106.498)(749.211, 4943.6504)(749.5316, 1918.4092)	30.5739
artemisinin	9803069	9868833	705181	9584794	897001	1622043	2743680	2279590	1737243	1839225	2666083	2481585	16300000	16500000	17500000	18000000	15500000	15000000	1300733	1519895	1269466	1231284	1242932	1070007	3465123	3406161	3375387	3402125	4005756	4067879	2747283	3116769	513694	2081393	2672555	2326585	CPD-7561 [ C15 H22 O5, tgt=73.13, overall=73.13 ]	(283.15155, 10997.699)(265.47574, 10429.427)(266.1445, 106.729996)(283.1523, 71013.44)(284.1556, 26903.447)(265.1429, 9898.375)(266.145, 113.77)(283.9028, 6018.5)(284.17538, 1817.6266)(305.80374, 468.12003)(287.29788, 16614.436)(288.29745, 1960.7223)(289.13065, 131.06)	11.7089
dihydroartemisinic acid hydroperoxide	933198	881367	666201	892460	1014110	1039076	2103131	472594	296669	2031764	574393	2239764	1591578	1264576	1424421	1489368	1344015	1290675	2735876	1882240	294566	1	1789819	1772043	1335156	1	1458539	1440843	1	2284455	1	2937767	2579384	2477876	1	2575117	CPD-7560 [ C15 H23 O4, tgt=63.47, overall=63.47 ]	(267.15915, 8605.432)(268.16467, 548.3984)(249.55756, 12547.722)(250.1496, 4980.25)(251.16327, 282.96)(269.17273, 5207.246)(251.40318, 3028.872)(253.10628, 1422.0011)(253.1662, 1583.74)(289.70798, 2316.5466)(290.2099, 1864.32)(269.47424, 1738.1537)(291.3703, 5113.591)(294.1556, 1094.65)(275.14664, 12924.632)(277.15158, 194.40334)	11.8812
mesifurane (enol form)	5868994	4379074	5732363	2389835	1673117	5543257	1728532	2002348	3171240	1	1949488	2379615	11700000	10800000	12800000	13000000	10700000	11700000	2354214	7754520	2024530	2493850	1952658	7144909	6465517	5865407	8848987	9282806	4832709	5295849	8189208	8636248	2973886	2900180	4643961	7976393	CPD-10214 [ C7 H10 O3, tgt=87.29, overall=87.29 ]	(147.07997, 4841.267)(125.06014, 5384.7324)(126.064384, 326.5254)(161.2437, 5123.8696)(162.1018, 292.55167)(165.34077, 20508.168)(166.0578, 983.5155)(147.04367, 25091.713)	6.31723
furaneol glucopyranoside	26600000	2224981	26100000	1526651	24500000	24300000	29500000	14200000	49700000	29000000	2893660	4281247	18300000	11400000	18700000	18600000	19500000	19100000	2911385	27200000	26500000	27300000	26200000	27200000	30900000	30500000	3366058	21300000	26700000	26900000	82200000	2989058	1691224	2793617	1862593	1	CPD-10216 [ C12 H18 O8, tgt=82.17, overall=82.17 ]	(313.22272, 45274.39)(314.09192, 6661.3228)(273.09473, 18775.117)(274.0983, 4431.923)(291.10425, 113952.74)(292.3291, 14145.918)(293.10883, 980.02)(308.50305, 1193.9543)(309.12738, 307.15002)(291.60782, 120874.76)(292.1078, 72950.09)(293.1096, 12571.17)(294.1091, 915.18)(295.17645, 1795.2549)(290.97516, 3503.2354)(293.1338, 2023.3566)(295.1392, 5259.45)	3.86069
solavetivone	801234	1	982192	1	885875	925977	1	1	1	1	1	1	1125759	1	548922	1	474189	1051467	997363	1	1	1	743463	1619417	1	1	1	1	1	1	1	1	1	1	1	1	CPD-4721 [ C15 H22 O, tgt=84.92, overall=84.92 ]	(241.15466, 41825.938)(242.15755, 5103.1035)(201.1625, 7002.41)(218.1649, 124.12)(219.1743, 17303.715)(220.17712, 2825.67)(221.18211, 132.45334)(223.148, 4177.29)	16.8525
5-hydroxy-coniferaldehyde	3364861	3283647	3278061	3213874	3132388	3277318	621545	456784	2127824	1	3143838	1142476	2296258	2102407	593845	2211372	2223301	2224587	2217374	2184976	2440657	2412704	2334307	2330756	2816474	2653432	2279358	2261207	3051321	3255973	1496575	3512217	152840	1	2345156	2366217	5-HYDROXY-CONIFERALDEHYDE [ C10 H10 O4, tgt=68.26, overall=68.26 ]	(195.06541, 8913.602)(196.069, 114.695)(177.05443, 11762.459)(178.05823, 242.41225)(217.10437, 199133.11)(198.63933, 4144.189)(199.09569, 5671.67)	6.59691
(+)-7-<i>epi</i>-12-hydroxyjasmonoyl-L-phenylalanine	41700000	38600000	1	41100000	36600000	1	43200000	43300000	1	1	41900000	40500000	1	9838001	56400000	56500000	55400000	56500000	1211558	14700000	15500000	1	16800000	16600000	16500000	3865943	16800000	14400000	21400000	1	1	1	1	1	1	1	CPD-19818 [ C21 H26 N O5, tgt=79.16, overall=79.16 ]	(373.18243, 89452.76)(374.18564, 15773.465)(375.19162, 2041.24)(354.80417, 185034.53)(356.1759, 69660.695)(375.19635, 16191.027)(375.99948, 3759.5513)(355.95053, 199389.39)(356.57904, 92142.195)(390.68112, 603.8769)(391.21674, 471.44)(372.5428, 28550.814)(395.1673, 8775.67)(396.1689, 635.91)(377.15903, 471.04303)	8.43979
(+)-7-<i>epi</i>-jasmonoyl-L-phenylalanine	5986462	34000000	13700000	7380810	6731603	7099227	8447484	29500000	5920144	24100000	3202412	5534974	4382740	7108909	5841217	6500611	9604526	14100000	20900000	26700000	20000000	19700000	19300000	19000000	7439172	22700000	30600000	1	1862085	1814187	1	1	32000000	6509939	29800000	30600000	CPD-19817 [ C21 H26 N O4, tgt=87.07, overall=87.07 ]	(357.18774, 146181.83)(358.19153, 26564.686)(359.6151, 7684.949)(339.3309, 1022.7496)(340.17728, 400.01663)(359.2017, 9114.81)(341.1916, 33.49)(374.22443, 7517.611)(375.21893, 603.2025)(361.2187, 737.76)(379.1717, 6023.3096)(361.96878, 4628.5054)(362.1737, 173.94)	9.81246
<i>cis</i>-12-sulfojasmonate	19700000	1	1	1	1412482	1	1	1	1	1	1	1	7342058	6985085	7895719	7907630	8586206	8550527	7962531	2446263	1	2575153	1	8967414	1	1	2036914	1	1704860	1	1	2449871	1	1	2378459	2369579	CPD-19816 [ C12 H16 O7 S, tgt=60.14, overall=60.14 ]	(305.06284, 15540.525)(306.06808, 13983.119)(306.0685, 1586.09)(289.8826, 62112.926)(288.05838, 13824.301)(289.0677, 1643.1733)(326.47507, 7954.6113)(327.90048, 689.652)(328.0996, 624.01)(304.0864, 2362.8066)(330.0554, 5434.2046)(309.0408, 3256.1582)	6.32271
<i>cis</i>-tuberonic acid glucoside	12500000	30700000	11100000	12400000	55400000	54200000	1	1	1	1	1	1	1	1	1	7433350	6522608	7131954	8555898	1	8380134	1	1	1	1	1	1	13400000	1	1	1	1	1	1	1	12500000	CPD-19813 [ C18 H27 O9, tgt=94.08, overall=94.08 ]	(387.16217, 267793.38)(388.16547, 47749.46)(369.1499, 33055.41)(370.16266, 12538.424)(389.1777, 470447.12)(390.18036, 99104.836)(391.18207, 22593.76)(370.66672, 95879.766)(372.1698, 34583.836)(406.20532, 126.59666)(412.1548, 2254.022)(393.91556, 1571.7715)(396.155, 81.49)	6.24569
(+)-7-<i>epi</i>-12-hydroxy-12-oxojasmonoyl-L-isoleucine	4606496	5079308	1	1	4047076	4033610	1	1	1	1	1	37900000	3558440	5261708	4050627	5864478	40800000	40500000	3734415	1	1	17900000	23200000	1	20000000	4086118	3224380	1	5642759	25100000	40800000	1	1	1	1	1	CPD-19812 [ C18 H25 N O6, tgt=77.30, overall=77.30 ]	(354.67465, 30518.805)(356.182, 3103.175)(335.35962, 11214.377)(336.1626, 586.5)(356.83047, 73076.836)(338.17697, 1823.4724)(338.7505, 1176.7743)(371.33945, 66015.63)(372.36496, 16437.592)(352.6682, 3902.9707)(353.81253, 671.94464)(375.37292, 19512.43)(376.1641, 4084.7344)(379.17172, 6784.548)(357.15057, 59676.812)(358.1523, 20888.89)(360.15906, 27925.598)	7.18435
3-&beta;-D-galactosyl-sn-glycerol	4197227	2556371	3272157	458836	3492008	4079303	3006004	3601114	2743682	2974972	3697845	3016062	4331793	5647138	4388168	3920519	3877671	5495679	307912	1802840	2637577	2714408	1836289	1972841	5707428	3084658	5330001	2359161	2072042	4925892	6922615	4265377	3307693	3627024	4009480	3177773	3-B-D-GALACTOSYL-SN-GLYCEROL [ C9 H18 O8, tgt=80.04, overall=80.04 ]	(255.1009, 5952.3706)(256.1027, 7376.968)(257.4957, 1187.5039)(258.1113, 1866.6139)(241.10445, 426.06998)(257.77725, 7858.3633)(273.73157, 2253.4272)(258.1349, 182.35)(277.08813, 38469.105)(278.09094, 4461.0176)(259.07925, 12577.37)(260.08017, 466.45438)	2.60239
4-amino-2-methyl-5-pyrimidinemethanol	1902928	1857497	1629620	1780985	1501821	1142275	313822	1	779383	1	520072	806279	1037067	1	114204	823104	270027	1558420	1	463454	345142	256438	615595	448182	582847	1	488860	1	1195698	408394	865725	717845	732857	1225047	187641	360581	HMP [ C6 H9 N3 O, tgt=72.70, overall=72.70 ]	(139.07547, 3732.4126)(140.0688, 575.36)(122.30656, 10411.149)(122.06688, 576.10504)(140.08144, 7005.02)(125.411934, 2098.5867)(159.11229, 81257.4)(160.11311, 12137.376)(141.10168, 7905.247)(146.0595, 2287.62)(148.0605, 2218.97)	23.1107
2-amino-4-carboxypyrimidine	2233884	2251914	676209	2176773	2699330	2700413	1	1036918	929099	1228678	455939	241984	1053721	1012310	1198654	1138619	1112737	1077377	316843	1	1	666200	1	1	1473348	1384399	1487793	1483219	1905253	2017625	812975	731890	1059006	2585004	999497	1964889	2-AMINO-4-CARBOXYPYRIMIDINE [ C5 H4 N3 O2, tgt=86.94, overall=86.94 ]	(139.03839, 6991.474)(140.0458, 270.23538)(156.0658, 156.6225)(138.05524, 31764.758)(139.17247, 2131.9849)(140.05606, 154.73999)(145.0144, 15759.61)	3.67906
3,5-bisdiphosphoinositol-1D-<i>myo</i>-inositol 2,3,4,6-tetrakisphosphate	2200032	1257084	5220558	2046602	2875611	2836775	1547330	6545181	1735730	2058093	433299	1526025	1	3569785	6685185	660344	2202106	467643	9601278	21300000	113944	211990	140804	7648657	257880	1	7096993	263810	26600000	27500000	12200000	1657217	5480606	17300000	1	245772	CPD-11939 [ C6 H6 O30 P8, tgt=44.44, overall=44.44 ]	(830.6495, 8049.0977)(789.6779, 3886.1602)(806.4709, 24507.758)(807.53375, 15106.173)(806.68, 28112.492)(810.6731, 21063.236)(811.6805, 10949.734)(812.6949, 286.91)	28.7825
1D-<i>myo</i>-inositol 1,5-bis(diphosphate) 2,3,4,6-tetrakisphosphate	2200032	1257084	5220558	2046602	1	1	1547330	6545181	1735730	2058093	1	1526025	1	1	6685185	660344	1	1	9601278	21300000	1	1	1	7648657	1	1	7096993	1	26600000	27500000	12200000	1	5480606	17300000	1	1	CPD-11938 [ C6 H6 O30 P8, tgt=44.44, overall=44.44 ]	(829.42285, 8549.578)(789.6764, 5243.39)(806.3019, 37487.97)(807.39636, 22524.482)(806.68, 28112.492)(810.6733, 24394.363)(811.6806, 13428.794)	30.4087
xylogalacturonan	5182062	13100000	12900000	12100000	13000000	13500000	16500000	4392971	4578288	3423561	3409155	5508838	3526095	16600000	16700000	18200000	17500000	15000000	4203926	3807410	4267804	4200230	4290090	3858865	7657002	3679733	3724114	4217101	4382123	3714812	6804992	9013026	9062590	5677107	5574684	7396441	CPD-10235 [ C23 H34 O23, tgt=74.26, overall=74.26 ]	(678.17114, 61012.33)(679.1735, 23488.04)(680.17584, 3538.6643)(706.1613, 7218.89)	24.998
artemisinic aldehyde	801234	4126191	982192	1992600	885875	925977	424594	466810	853908	699818	1785272	443771	1125759	263053	548922	1047670	474189	1051467	997363	221387	510093	647453	743463	1619417	1176077	1119637	432396	294806	954759	830181	2038969	9127571	9286144	1132697	7018508	7157841	CPD-7557 [ C15 H22 O, tgt=84.92, overall=84.92 ]	(218.16412, 173.93333)(201.16188, 4045.73)(219.1743, 29855.504)(220.1775, 4916.6953)(221.18022, 157.94167)(201.16336, 18098.762)(202.16924, 2028.5027)(237.20737, 344.85748)(223.2046, 258.25)(242.30069, 18904.236)(242.15755, 5103.1035)(224.72159, 891.3371)	14.7511
(11<i>R</i>)-dihydroartemisinic aldehyde	1228753	958496	3631428	2206866	1	1	1	1	1	1	1	1	1	1	1	1	1	1	418994	577726	453581	475261	1	1	1	553557	726206	651039	398128	582202	1	1073013	2345632	2043210	827303	1	CPD-7558 [ C15 H24 O, tgt=87.51, overall=87.51 ]	(202.16914, 2204.4502)(222.72215, 12163.991)(225.45511, 11217.728)(203.17947, 28143.04)(204.18245, 3363.6802)(205.19485, 208.4475)(239.22256, 7774.9727)(220.20584, 1320.0399)(243.17317, 121.409996)(227.1701, 137.13)	20.5286
artemisinic alcohol	1228753	958496	3631428	2206866	1	1	1	1	1	1	1	1	1	1	1	1	1	1	418994	577726	453581	475261	1	1	1	553557	726206	651039	398128	582202	1	1073013	2345632	2043210	827303	1	CPD-7556 [ C15 H24 O, tgt=87.51, overall=87.51 ]	(202.16914, 2204.4502)(222.72215, 12163.991)(225.45511, 11217.728)(203.17947, 28143.04)(204.18245, 3363.6802)(205.19485, 208.4475)(239.22256, 7774.9727)(220.20584, 1320.0399)(243.17317, 121.409996)(227.1701, 137.13)	20.5286
(+)-amorpha-4,11-diene	595590	573128	615694	633442	482181	603242	1	1	1	1	1	1	339080	311955	259967	305540	319310	309215	1	1	1	1	1	1	1	1	1	1	1	421193	1	1	1	1	1	1	CPD-7554 [ C15 H24, tgt=79.40, overall=79.40 ]	(205.19485, 12865.785)(206.19788, 1224.4059)(227.1773, 1434.645)	27.3568
apiforol	891138	5758470	6211236	6095419	5733610	823118	9147981	8052556	9309502	8768630	8270683	8092509	4151609	4188702	4374601	564617	4067963	4237743	4210185	7582393	7579017	4149806	9828978	4918712	7286616	7108622	6009549	5750756	6034947	6299857	7312954	8690396	7289800	7476682	7488336	7683507	CPD-11940 [ C15 H14 O5, tgt=91.81, overall=91.81 ]	(277.22214, 37079.29)(259.0793, 14665.819)(260.0811, 480.78955)(278.9801, 3412.794)(260.20306, 653897.7)(262.0979, 86203.63)(297.13202, 217.60999)(275.11035, 3183442.2)(276.11398, 358463.22)(277.115, 75068.31)(278.11847, 7917.3896)(300.07843, 2671.3445)(280.17987, 7220.0684)(280.07303, 221.63167)	2.446
dihydroartemisinate	2483758	2400283	2847880	759399	2316403	2704449	5959011	1	1	2830723	1	1	1	1	1	1	1	1734167	752556	660014	1	1541287	1	900113	1	1	1	1	1	1	1	1	1	769671	1	1	CPD-7559 [ C15 H23 O2, tgt=75.23, overall=75.23 ]	(235.16917, 18148.578)(236.1727, 2825.4102)(217.15869, 17644.982)(218.16238, 2545.1938)(236.84721, 334.65668)(220.17537, 5385.6665)(221.1765, 19.26)(242.93663, 1371.8145)(243.15855, 521.055)	11.9235
serinol phosphate	11200000	11700000	11700000	11800000	11900000	13000000	2709852	2709694	2693707	2654276	2941366	3157153	27000000	27400000	21500000	23700000	25100000	25900000	4708138	4659275	4696230	4963407	4494061	4670279	4116923	4265854	4480641	4470199	3884416	4200624	3985250	4230893	3504219	3904342	3663408	4096077	CPD-12266 [ C3 H9 N O5 P, tgt=63.14, overall=63.14 ]	(171.02658, 55517.402)(171.27777, 12469.128)(173.0359, 2830.95)(188.05534, 580.06226)(189.0528, 128.17)(170.04584, 578.85925)(193.0084, 88452.62)(194.01175, 3695.8025)(195.01256, 719.64856)	2.9225
(-)-thujaplicatin	4253640	31400000	31700000	1	20700000	21000000	16700000	37300000	6841791	20300000	1	12400000	16600000	43700000	15700000	45000000	43800000	15000000	8805703	22000000	17200000	17300000	29900000	16800000	26800000	27200000	5917383	5456691	14600000	5936773	5651539	6161333	39000000	5366941	24800000	1	CPD-17592 [ C20 H22 O7, tgt=77.00, overall=77.00 ]	(376.9871, 17273.113)(377.142, 12868.95)(357.30835, 24595.344)(360.13287, 6113.7544)(378.90646, 73505.02)(380.1598, 5829.87)(361.1771, 39770.645)(362.14688, 9317.749)(393.01974, 6379.687)(395.25305, 1268.353)(395.66525, 1287.23)(375.16098, 26770.412)(376.26334, 6159.2896)(379.1745, 10455.825)(401.1372, 14047.518)(402.14264, 2475.1528)(381.85104, 260732.97)(384.05057, 97378.56)(384.1341, 105798.81)	5.16185
5-<i>O</i>-methylthujaplicatin	12200000	41100000	108000000	42600000	110000000	43000000	88400000	10500000	34400000	98700000	11500000	42400000	91100000	74700000	63600000	4044047	66800000	48700000	94800000	98700000	33500000	47100000	97900000	94200000	103000000	92800000	42500000	1119534	18500000	102000000	12500000	12400000	11700000	37900000	40900000	37900000	CPD-17593 [ C21 H24 O7, tgt=78.09, overall=78.09 ]	(391.22046, 45240.297)(372.81256, 45220.91)(374.24612, 14040.146)(375.15936, 27263.604)(393.17206, 9120.317)(394.1733, 1468.5295)(375.2194, 26060.775)(376.16156, 7043.5435)(410.29327, 112864.26)(410.76608, 14267.636)(411.1975, 29432.43)(389.17752, 287564.88)(390.18027, 60138.91)(391.18884, 9417.585)(392.19116, 2977.625)(414.4235, 33398.97)(415.2547, 13015.311)(415.86047, 5177.01)(416.15536, 622.7…	5.69792
(-)-pluviatolide	3510424	1	1252864	3485506	2563829	1	1698410	1	6866190	3915549	1	4576834	1	1	1	1	1	1	705238	1	1	1	1	5044976	6335352	1	1	1	1	24600000	7371403	5015032	1	6798370	1	1	CPD-17597 [ C20 H20 O6, tgt=74.62, overall=74.62 ]	(358.92947, 38608.676)(360.33502, 23133.66)(339.73425, 24637.78)(342.1225, 7640.335)(361.14713, 61141.266)(362.14655, 15247.052)(343.2049, 125935.76)(344.1352, 47221.484)(375.24304, 28349.03)(376.24658, 8698.85)(377.62753, 16298.146)(378.6047, 34334.324)(379.17746, 15053.96)(357.15088, 108975.93)(358.15253, 23805.557)(382.32468, 642940.6)(383.56006, 138302.22)(384.1341, 16379.668)(364.40067, 1790…	5.60807
<i>O</i>4,<i>O</i>5--dimethylthujaplicatin	83900000	45500000	45100000	83000000	159000000	45800000	72000000	998690	3702697	65300000	202000000	12300000	80400000	108000000	44500000	49200000	55300000	84100000	185000000	58200000	196000000	196000000	58200000	58100000	43200000	136000000	134000000	1	150000000	246000000	17100000	201000000	57500000	76300000	13700000	113000000	CPD-17594 [ C22 H26 O7, tgt=76.57, overall=76.57 ]	(405.05148, 45912.676)(406.50906, 14836.143)(407.175, 10087.53)(386.1879, 127351.17)(387.19083, 189193.56)(388.16556, 34729.02)(407.62045, 9709.017)(408.18506, 17314.787)(389.17758, 278977.25)(390.18018, 59037.582)(421.00546, 382.33002)(424.45834, 2168.4326)(403.1914, 25063.125)(404.19235, 662.71875)(406.2063, 102.715)(429.0934, 23300.441)(429.9498, 4534.0015)(427.1552, 1346.71)(411.8214, 3252.82…	6.34563
(-)-yatein	44800000	5218776	11800000	52800000	27500000	44700000	11200000	9606176	40000000	23200000	9537138	9944637	13500000	11300000	29200000	29700000	31600000	13700000	10600000	11200000	3928012	1	11800000	13400000	3889068	5156382	9563298	8257269	13700000	1	17400000	4618287	1	20900000	29900000	1	CPD-17595 [ C22 H24 O7, tgt=82.77, overall=82.77 ]	(402.65585, 10134.066)(385.14697, 50350.125)(404.32364, 15938.976)(405.52728, 43445.62)(406.17285, 18949.047)(385.9712, 121826.6)(386.97437, 136879.2)(387.93912, 47534.55)(388.16586, 22466.604)(419.3478, 59590.13)(420.36624, 155652.64)(421.56268, 35798.434)(422.48645, 12945.56)(423.1965, 8244.421)(401.2418, 72424.09)(402.3808, 15824.06)(425.31564, 709338.94)(426.15198, 153120.39)(427.19992, 18892…	6.79993
hinokinin	3011536	6286991	7454287	6590929	424597	5567468	3401906	8795978	1924171	5745472	8804534	6839668	1101904	1580134	4209242	1259312	1055361	3640487	2058345	2503931	1474525	2029332	1880915	2406061	377665	624671	3584849	3105892	3138837	3678237	15000000	6573890	8004572	3319630	3730661	815059	CPD-17598 [ C20 H18 O6, tgt=79.74, overall=79.74 ]	(357.1772, 15673.331)(358.24307, 1211.5588)(337.04984, 37243.824)(340.1073, 42082.484)(359.12955, 36330.32)(360.13104, 15398.626)(340.7013, 37815.742)(342.0895, 10382.771)(373.14587, 52697.527)(374.1481, 14049.382)(376.2368, 7767.9473)(376.1598, 9903.05)(355.13553, 79772.055)(356.1369, 18159.355)(380.02072, 22827.887)(381.03018, 169766.88)(382.00302, 41550.324)(382.11728, 17113.59)(363.07288, 654…	5.37655
(-)-bursehernin	31100000	38600000	6904703	6528199	37200000	28500000	5904309	17300000	5233693	4820057	15900000	11000000	28200000	35100000	1775462	1283070	39600000	36000000	5272410	3748144	6696671	5387189	4952914	5021831	3214549	26400000	19600000	21500000	25300000	5469829	5515143	15800000	4991527	5898728	19700000	7504407	CPD-17599 [ C21 H22 O6, tgt=86.09, overall=86.09 ]	(373.30075, 31699.576)(374.3411, 10432.646)(375.1549, 5100.5903)(355.13565, 39048.203)(356.13837, 11875.037)(375.16086, 21253.176)(376.16196, 5214.106)(356.3718, 65214.055)(358.15393, 18982.69)(389.61142, 203061.36)(390.61108, 61128.17)(391.18356, 18931.588)(392.19043, 32120.271)(370.83304, 217350.22)(372.1711, 57692.406)(395.3009, 54582.94)(396.96912, 55312.59)(397.76373, 65076.945)(398.14612, 2…	7.10595
1,3,5-trihydroxyxanthone	4810863	4357104	5230246	4830101	4322461	4325874	6881696	6430588	6295206	6692030	1	6882055	3691316	3703769	3660133	3622359	3500201	3622660	5571259	5508550	4931137	4993714	6150406	6106012	6827745	6510569	6183079	6251579	7002000	1	5125266	5646786	5477774	5529230	5909858	4970550	CPD-6882 [ C13 H7 O5, tgt=61.86, overall=61.86 ]	(229.03192, 4091.5894)(263.0675, 1960.2338)(247.04303, 68256.33)(248.04625, 4491.2104)(244.05855, 890.2691)	2.3245
lubimin	1292427	1060389	1006659	4929402	1306088	1443877	6636916	2885100	673440	2801770	2886257	10600000	743089	781454	707329	882119	910101	751062	2262084	666483	347824	345269	869109	1573734	2021075	983185	1	1333124	2475332	2643249	3533991	1102937	2455986	1151411	1	7041503	CPD-4743 [ C15 H24 O2, tgt=86.76, overall=86.76 ]	(236.57755, 144.29399)(218.96713, 5222.4814)(221.17465, 1640.325)(237.18451, 7802.566)(238.18036, 184.5)(219.1743, 27773.113)(220.1772, 4536.6294)(221.1761, 73.78667)(255.21286, 335.57)(237.20764, 493.525)(242.65875, 13599.337)(242.15767, 5994.4165)	12.6551
1,2-dihydrovomilenine	7483325	7386342	2073596	5431748	8260474	10500000	11100000	5379386	542946	43400000	731907	1711563	6927330	2023880	8672993	4261535	2998321	1159159	9037653	7011326	2798440	9369430	2782383	1905928	1325712	1232648	8704704	681051	1740394	479858	5376886	6171651	2209766	588983	12900000	249352	12-DIHYDROVOMILENINE [ C21 H24 N2 O3, tgt=67.50, overall=67.50 ]	(356.6385, 52057.984)(338.02203, 1598.3057)(338.6803, 804.4625)(357.39777, 9563.971)(337.17688, 2038.1724)(338.1799, 2794.205)(340.1943, 482.98)(372.9932, 46428.918)(373.93765, 15046.012)(373.88797, 5340.6167)(374.2232, 977.81)(355.21063, 20938.521)(356.21237, 1479.855)(377.3685, 23794.123)(378.7006, 11293.681)(379.64902, 3526.6228)(380.18655, 1873.7933)(359.479, 59401.26)(360.321, 100964.09)(361…	7.55564
3-hydroxylubimin	1081641	456391	587203	1033805	326679	1113080	871579	582997	1455562	844662	310911	311141	182184	369721	679175	474947	789823	748700	339406	224048	2585999	491870	622947	937560	1136568	385439	438126	1463064	432189	671623	2953803	603282	594464	749923	466772	670103	CPD-4744 [ C15 H24 O3, tgt=84.22, overall=84.22 ]	(254.28368, 6052.041)(236.70726, 1076.8114)(238.17302, 728.8667)(256.18536, 4558.6377)(235.16927, 14361.453)(236.17136, 1380.9746)(237.1654, 54.210003)(271.89954, 2035.0818)(255.20557, 653.2683)(275.1601, 12091.366)(276.16635, 114.265)(260.1591, 330.6678)	17.508
1,3,7-trihydroxyxanthone	4810863	4357104	5230246	4830101	4322461	4325874	6881696	6430588	6295206	6692030	1	6882055	3691316	3703769	3660133	3622359	3500201	3622660	5571259	5508550	4931137	4993714	6150406	6106012	6827745	6510569	6183079	6251579	7002000	1	5125266	5646786	5477774	5529230	5909858	4970550	CPD-6883 [ C13 H7 O5, tgt=61.86, overall=61.86 ]	(229.03192, 4091.5894)(263.0675, 1960.2338)(247.04303, 68256.33)(248.04625, 4491.2104)(244.05855, 890.2691)	2.3245
rishitin	951268	931705	977556	931213	1957857	1930141	1	542360	22059	153652	187285	537611	946472	909011	1	753034	765505	776428	367719	369774	1	259928	510240	502776	354225	351556	1	418764	599037	583913	299712	1	349814	372021	1301016	424640	CPD-4745 [ C14 H22 O2, tgt=71.26, overall=71.26 ]	(224.36812, 2398.96)(206.62611, 6316.4165)(207.15927, 7641.5146)(224.1743, 250.62)(205.38109, 6144.217)(206.16261, 903.5757)(241.20251, 10661.262)(222.7588, 14488.888)(246.0773, 2728.9165)(246.1551, 2033.34)	17.2814
13-hydroxylupanine	1400850	1547430	1432179	1364294	1422774	1242569	1862190	1753144	1	1281625	2212015	1921567	2295176	839283	2173076	2301836	1314931	2207192	637995	644716	748599	941084	1114305	1171222	1409493	1525545	411674	1523298	1572257	1644817	642719	696678	302960	1273233	911083	560511	13-HYDROXYLUPININE [ C15 H25 N2 O2, tgt=70.64, overall=70.64 ]	(266.69897, 18978.184)(266.1983, 6955.395)(249.1832, 1257.99)(266.59134, 7628.589)(267.198, 809.95)(250.1933, 191.74)(284.74384, 1927.9594)(287.3795, 350.40717)(269.04813, 11785.768)(270.03696, 2516.329)(291.00858, 4157.1387)(291.85965, 1906.2032)(273.68304, 2295.31)	21.8383
3-hydroxy-15-dihydrolubimin	1117276	1049429	1091463	1040324	994898	1054560	588922	732322	1	388506	690465	1196912	719204	1441324	564991	931152	663805	981535	366458	383028	516501	578925	886111	727275	389865	446273	477206	487780	509337	647293	390109	685876	387188	314093	586506	375886	CPD-4746 [ C15 H26 O3, tgt=71.01, overall=71.01 ]	(236.67798, 416.69)(255.76736, 221.01286)(237.18475, 9267.831)(238.18819, 1291.9967)(272.2216, 8356.502)(273.22214, 1420.2288)(257.2235, 207.2)(277.1781, 3679.13)(260.45587, 2272.2214)	13.4907
2,4,6-trihydroxybenzophenone	177832	163415	156375	151991	129121	136801	391501	356088	393658	373912	408506	396482	157969	154219	168344	129360	149068	157731	438035	429682	423986	432876	547826	522136	141928	135785	144706	167448	127282	140190	338538	346224	422735	370117	431346	410438	CPD-6881 [ C13 H10 O4, tgt=93.03, overall=93.03 ]	(233.06334, 40270.984)(234.06697, 1526.2325)(235.07848, 634.53)(217.06818, 71613.84)(250.09357, 3382.3525)(231.08401, 142280.6)(232.08754, 12869.441)	2.3115
salicylaldehyde	1811087	4797775	1732449	5412777	4591800	2551588	1461277	847371	3877922	1119159	1258097	3274910	2828037	1403280	1960693	2141948	2095665	1693766	1355505	1779813	262771	61613	1365426	1518507	2113415	1535436	2786896	1852488	1694644	2637892	2031330	941651	967537	1107259	1380987	3121311	SALICYLALDEHYDE [ C7 H6 O2, tgt=86.81, overall=86.81 ]	(123.04389, 60692.61)(124.04728, 3471.124)(142.0751, 1305.425)(125.16402, 630.3329)	7.067
2,4-dihydroxycinnamate	1401869	2412392	2275597	2501659	1225370	3419917	3195967	2595555	2299610	2777250	3180215	3098481	1394312	1812434	1791811	2033196	1417393	1336336	1662153	2169652	2288734	2287429	1794302	2172172	1907712	1861061	1675708	1212275	2049405	1115292	2854253	2838105	2303829	2464649	3082134	3179340	CPD-9800 [ C9 H8 O4, tgt=78.89, overall=78.89 ]	(181.05046, 7596.0957)(182.05072, 754.79236)(163.03879, 34508.355)(164.04222, 1575.3755)(198.07635, 118.05)(183.937, 3720.7053)(185.0793, 5541.08)(203.03333, 136.37715)(185.02328, 19015.0)	4.7515
1,3,5,6-tetrahydroxyxanthone	850808	6882859	684622	5380549	830123	772077	15600000	15200000	2533510	2604409	15300000	7808452	419048	382877	296927	5292626	5679846	430117	1669633	13100000	2111078	12800000	2304154	2316023	926218	929783	768773	720910	851608	865995	13100000	1955631	12400000	13100000	14100000	14700000	CPD-6886 [ C13 H7 O6, tgt=53.32, overall=53.32 ]	(243.02005, 786.543)(244.02135, 375.53)(261.0368, 714.2354)(279.23273, 9412.071)(281.0704, 359.3325)(260.6376, 3295.3923)(263.44064, 9667.761)(264.0576, 377.94)(267.0149, 598.69)	1.853
(4Z,7Z,10Z,13Z,16Z,19Z)-docosahexaenoate	929339	733230	2390914	1640371	2400587	2091292	838174	575228	1	1	1229373	1546267	1674022	1857503	1907406	870783	2889881	1442658	602900	1354229	1300107	839042	1447902	584610	1797980	1100073	1500440	858768	685979	2143657	382810	792438	631709	1181831	1027656	1666553	CPD-10244 [ C22 H31 O2, tgt=82.68, overall=82.68 ]	(327.2322, 6810.842)(328.23642, 1365.3715)(312.67462, 37800.258)(313.7947, 10909.851)(313.48584, 5212.593)(328.74188, 1205.2491)(310.23044, 2320.51)(311.2238, 508.9078)(345.26437, 466.15564)(327.35175, 3481.1948)(351.22772, 1066.137)(333.86356, 6195.9307)	23.7313
3-aminobutanoate	1555484	2455650	2419857	1579583	2478305	2619609	632061	1	1	613889	1926459	1749393	3124126	3567983	3071950	3178303	2976342	3140974	1	690262	863923	854670	794166	895255	2099239	2262978	1917407	3062900	1748583	1682033	1	1	537370	130109	1	143027	CPD-4748 [ C4 H9 N O2, tgt=83.72, overall=83.72 ]	(107.07053, 15662.78)(104.357216, 38443.652)(105.07359, 946.607)(124.90671, 24546.535)(125.44006, 23173.205)(126.0544, 130.51)(112.05073, 2287.2295)	2.6742
1,3,6,7-tetrahydroxyxanthone	850808	6882859	684622	5380549	830123	772077	15600000	15200000	2533510	2604409	15300000	7808452	419048	382877	296927	5292626	5679846	430117	1669633	13100000	2111078	12800000	2304154	2316023	926218	929783	768773	720910	851608	865995	13100000	1955631	12400000	13100000	14100000	14700000	CPD-6884 [ C13 H7 O6, tgt=53.32, overall=53.32 ]	(243.02005, 786.543)(244.02135, 375.53)(261.0368, 714.2354)(279.23273, 9412.071)(281.0704, 359.3325)(260.6376, 3295.3923)(263.44064, 9667.761)(264.0576, 377.94)(267.0149, 598.69)	1.853
1,3,5,8-tetrahydroxyxanthone	850808	6882859	684622	5380549	830123	772077	15600000	15200000	2533510	2604409	15300000	7808452	419048	382877	296927	5292626	5679846	430117	1669633	13100000	2111078	12800000	2304154	2316023	926218	929783	768773	720910	851608	865995	13100000	1955631	12400000	13100000	14100000	14700000	CPD-6885 [ C13 H7 O6, tgt=53.32, overall=53.32 ]	(243.02005, 786.543)(244.02135, 375.53)(261.0368, 714.2354)(279.23273, 9412.071)(281.0704, 359.3325)(260.6376, 3295.3923)(263.44064, 9667.761)(264.0576, 377.94)(267.0149, 598.69)	1.853
5,10-methylenetetrahydropteroyl mono-L-glutamate	2521171	1	3948570	366620	2138153	2377593	1100535	1123789	495951	1605034	2264954	1	4562453	3155993	2971486	3464453	3284682	492923	4453433	1463589	1463811	1370103	1219727	8511173	8406748	1354156	7696053	2184757	2728986	4219893	10000000	1793021	12000000	1221292	28500000	9384544	METHYLENE-THF [ C20 H21 N7 O6, tgt=71.93, overall=71.93 ]	(456.03284, 32085.504)(458.16104, 6473.3794)(437.1416, 2765.41)(438.14478, 86.19)(458.1057, 14188.898)(458.16724, 254.79)(439.19116, 21192.283)(440.28424, 7825.519)(440.1602, 2977.93)(474.24908, 5880.4663)(474.20044, 1435.4615)(455.79675, 5211.622)(459.3854, 2624.704)(482.57965, 3501.857)(461.7322, 1006.68365)(462.13867, 979.07623)(465.1407, 1309.43)	6.97806
2-hydroxyferulate	891720	867010	889035	891627	766819	752730	1	1	457321	1	1	1	964502	1028871	1080764	1	903369	1	987387	955453	766276	411230	818615	353804	398188	381822	786403	920304	527789	524898	1	707833	1	719533	615336	635594	CPD-9807 [ C10 H10 O5, tgt=50.61, overall=50.61 ]	(210.71855, 7218.088)(211.05623, 203.21498)(230.3129, 9779.079)(229.09, 318.55466)(212.46208, 825.21277)(233.03975, 4299.104)(218.18343, 3248.0784)	3.0403
15-hydroxysolavetivone	702278	1	807296	647944	672336	673218	2551796	1129984	546179	439351	991670	793147	866970	677752	1328902	606769	608457	1	1047260	378351	1199122	272888	458513	487445	652084	861386	1	596860	901647	467094	1	1451441	962194	1126144	1095904	682389	CPD-4741 [ C15 H22 O2, tgt=84.45, overall=84.45 ]	(236.83559, 1595.765)(237.1685, 2956.2651)(217.1553, 3455.5188)(218.65921, 161.61499)(235.16916, 12621.503)(236.1719, 743.77)(217.28412, 17005.691)(218.16278, 1789.55)(255.20515, 555.4175)(238.59807, 603.349)(260.5613, 397.018)(241.14474, 284.3075)	17.3133
2-hydroxycaffeate	891720	867010	889035	891627	766819	752730	1	1	1	1	1	1	1	1	1	1	1	1	987387	955453	766276	1	818615	1	1	1	786403	920304	1	1	1	707833	1	719533	615336	635594	CPD-9803 [ C10 H10 O5, tgt=50.61, overall=50.61 ]	(210.55138, 10055.797)(211.05623, 203.21498)(229.96483, 9997.653)(229.08897, 278.315)(211.61711, 883.5684)(233.03958, 4441.265)(217.03514, 510.30334)	2.93387
2-dehydrolubimin	702278	1	807296	647944	672336	673218	2551796	1129984	546179	439351	991670	793147	1	1	1	1	1	1	1047260	1	1199122	1	1	1	1	1	1	1	1	1	1	1	1	1	1	1	CPD-4742 [ C15 H22 O2, tgt=84.45, overall=84.45 ]	(237.16934, 711.67)(217.15485, 277.505)(219.1579, 143.06)(235.16913, 15783.604)(236.17195, 808.0144)(217.32593, 23649.656)(218.16275, 2635.5127)(255.20401, 853.96)(238.6265, 802.4814)(260.1603, 268.61)(241.14474, 284.3075)	15.4967
behenate	1845283	2151774	1720964	1806840	1912038	1837269	1709125	1726417	2307630	1882986	2552887	2218585	2256243	2319277	1483730	1740670	2364076	2823089	1419199	1726813	1335489	1431324	1680975	2224724	1468105	1530691	1496740	1595572	2184481	1705455	1	1518471	1897901	1711247	1663239	1504507	DOCOSANOATE [ C22 H43 O2, tgt=47.28, overall=47.28 ]	(321.3147, 353.30844)(365.3204, 75.384995)(327.3361, 513.54)(358.28952, 4173.6304)(359.37057, 841.77734)(342.33606, 2359.8867)(347.3153, 102.54001)(339.90915, 7786.7417)(340.4822, 652.80994)	25.5566
methotrexate	1038725	1	1138575	12100000	10500000	9583878	8063516	13100000	5312214	7288833	13800000	13600000	14800000	10500000	7804531	11800000	1	11000000	13400000	13200000	13500000	13100000	13200000	13200000	1156324	11900000	8657111	8542523	11600000	12300000	9425340	20100000	7452779	9497927	1470000	1768256	CPD-6041 [ C20 H20 N8 O5, tgt=81.10, overall=81.10 ]	(455.80923, 12342.573)(434.151, 847.19995)(456.6677, 3334.0999)(439.15732, 83857.52)(440.16077, 19446.143)(473.19574, 72003.16)(474.26932, 19339.354)(475.20624, 3108.8257)(455.00858, 30348.898)(455.83365, 10400.545)(456.18845, 3131.2551)(479.15247, 5496.809)(480.15732, 510.58752)(461.14355, 1313.1677)(462.14395, 690.17004)	9.12932
(<i>S</i>)-stylopine	7574449	4716193	4868984	7176293	5501911	5817079	11400000	9820714	11000000	11000000	12300000	1	7117657	4622895	8365985	3619302	4677841	5157143	11600000	5609894	5468042	5733340	6219137	5491328	3504693	3948911	4074535	1779732	4331897	9985753	6131945	12000000	13000000	13000000	8961653	12000000	S-STYLOPINE [ C19 H17 N O4, tgt=62.45, overall=62.45 ]	(323.97052, 6211.6787)(305.10574, 84905.73)(306.10516, 13243.385)(325.34406, 5208.2256)(307.23032, 13159.391)(308.1192, 1292.5546)(345.15778, 27081.07)(326.01138, 360.08798)(326.1441, 680.53)(347.1095, 1783.902)(332.71103, 856.138)	7.54531
(-)-9&beta;-pimara-7,15-diene	8380574	10600000	10300000	10500000	10400000	10300000	1	1	1	2534796	3832929	1	4942482	3854579	4803159	3954387	3816620	4975944	925656	969412	1163705	1174183	1483225	1459223	3899397	3352301	1	1	1	1	1	1	1	1	1	1	CPD-4754 [ C20 H32, tgt=80.31, overall=80.31 ]	(272.2491, 29788.81)(273.25296, 2586.6218)(273.25766, 90387.75)(274.26608, 25844.25)(275.26697, 1847.3005)(290.28326, 123.9275)(296.9112, 484.97665)	21.974
5-pentadecatrienyl resorcinol-3-methyl ether	6617364	1	6319046	1	1	1	1	1238226	1	1	1	1484752	1	13600000	13000000	1	1	1	589460	894568	1238647	679750	1	1	1	1	1	1	1	1	372136	1094441	967496	609109	427942	899421	CPD-10257 [ C22 H32 O2, tgt=49.17, overall=49.17 ]	(331.247, 369.84396)(312.48483, 10500.951)(311.22446, 601.7375)(311.2402, 5517.55)(329.26596, 612.73145)(352.3017, 2708.7173)(355.2414, 1856.08)(335.22437, 6418.7383)(337.23407, 3665.7798)	18.641
5-pentadecatrienyl resorcinol	902732	912814	927866	913901	944270	999438	1	537775	346730	1	520451	492693	946142	939999	925398	965395	959960	808262	2156708	2134437	2207890	1974228	2286738	1435721	1	1	1	1	1659091	1	1	1880185	1	1	1842547	1764795	CPD-10256 [ C21 H30 O2, tgt=81.90, overall=81.90 ]	(314.82938, 7842.616)(316.23413, 3175.2651)(297.21817, 819.69336)(316.45282, 11384.89)(316.4497, 3319.1882)(297.22147, 1370.585)(334.06454, 6151.5195)(336.14767, 12207.098)(336.9892, 6815.066)(337.2755, 4457.6953)(341.09335, 13856.082)(342.23322, 2441.102)(323.21524, 1001.7701)(324.2158, 372.95334)	21.1383
stemar-13-ene	8380574	10600000	10300000	10500000	10400000	10300000	1	1	1	2534796	3832929	1	4942482	3854579	4803159	3954387	3816620	4975944	925656	969412	1163705	1174183	1483225	1459223	1	1	1	1	1	1	1	1	1	1	1	1	CPD-4752 [ C20 H32, tgt=80.31, overall=80.31 ]	(272.2491, 29788.81)(273.25296, 2586.6218)(273.25766, 94687.61)(274.26593, 26983.238)(275.26715, 1977.5006)(290.28326, 123.9275)(296.9112, 484.97665)	21.7328
<i>ent</i>-sandaracopimaradiene	8380574	10600000	10300000	10500000	10400000	10300000	1	1	1	2534796	3832929	1	4942482	3854579	4803159	3954387	3816620	4975944	925656	969412	1163705	1174183	1483225	1459223	1	1	1	1	1	1	1	1	1	1	1	1	CPD-4753 [ C20 H32, tgt=80.31, overall=80.31 ]	(272.2491, 29788.81)(273.25296, 2586.6218)(273.25766, 94687.61)(274.26593, 26983.238)(275.26715, 1977.5006)(290.28326, 123.9275)(296.9112, 484.97665)	21.7328
(+)-copalyl diphosphate	4658677	4433284	5366126	4432384	3149600	4454850	2375490	4016048	2969121	3476575	2204908	2273210	8705716	1678074	1	9026411	1	1	4511573	5083447	5737061	3912991	1	3479120	4472586	4852486	4378095	1	4033770	3735336	3585696	4465397	1	4815675	2596969	2983833	CPD-4750 [ C20 H33 O7 P2, tgt=77.85, overall=77.85 ]	(447.175, 11706.2)(448.16977, 783.24664)(449.17935, 51056.137)(450.18283, 12220.991)(451.1918, 22292.11)(452.19492, 3553.123)(465.2039, 2620.6633)(452.20062, 3690.555)(470.15518, 3555.3396)(471.1527, 1972.56)	8.9955
<i>ent</i>-cassa-12,15-diene	8380574	10600000	10300000	10500000	10400000	10300000	1	1	1	2534796	3832929	1	4942482	3854579	4803159	3954387	3816620	4975944	925656	969412	1163705	1174183	1483225	1459223	1	1	1	1	1	1	1	1	1	1	1	1	CPD-4751 [ C20 H32, tgt=80.31, overall=80.31 ]	(272.2491, 29788.81)(273.25296, 2586.6218)(273.25766, 94687.61)(274.26593, 26983.238)(275.26715, 1977.5006)(290.28326, 123.9275)(296.9112, 484.97665)	21.7328
casbene	8380574	10600000	10300000	10500000	10400000	10300000	1	1	1	2534796	3832929	1	4942482	3854579	4803159	3954387	3816620	4975944	925656	969412	1163705	1174183	1483225	1459223	1	1	1	1	1	1	1	1	1	1	1	1	CPD-684 [ C20 H32, tgt=80.31, overall=80.31 ]	(272.2491, 29788.81)(273.25296, 2586.6218)(273.25766, 94687.61)(274.26593, 26983.238)(275.26715, 1977.5006)(290.28326, 123.9275)(296.9112, 484.97665)	21.7328
(-)-<i>endo</i>-fenchol	2215809	1106045	1280277	1	1612837	1	1	1	1	1	1	1	552359	1	1	1	1069899	1	2463013	1	2722951	1	2874731	1	1	1	2507838	1	1	1	1	1	1	1	2835084	1	CPD-685 [ C10 H18 O, tgt=67.67, overall=67.67 ]	(154.13365, 122965.35)(141.14288, 1351.855)(158.15265, 4069.7002)(140.14287, 28551.768)(141.14453, 296.37997)(154.1575, 16314.881)(179.12874, 4802.7217)(159.11298, 80428.836)(160.11322, 12087.777)	26.1645
medicagenic acid	24700000	6640666	26500000	69400000	38200000	7798154	15700000	24200000	1	4835365	36200000	1	1	40200000	1	49900000	69400000	73000000	14700000	14800000	2877639	44800000	3149391	31100000	11500000	20100000	21600000	3581860	1	10400000	1	1	1	7432442	59900000	34900000	CPD2GG-5240 [ C30 H46 O6, tgt=66.07, overall=66.07 ]	(504.1691, 5176.0537)(505.33734, 4208.635)(485.99112, 1092.5767)(486.9917, 3084.9531)(487.3243, 431.44)(504.33917, 5045.5264)(505.33813, 3816.3499)(509.3465, 17172.1)(486.83044, 747.485)(524.55035, 29267.21)(525.3723, 9734.837)(526.3875, 1765.17)(504.3518, 4823.41)(528.5767, 14435.663)(529.5819, 5420.545)(529.82837, 3805.01)(509.43872, 73562.19)(510.16968, 68293.95)(510.8133, 27892.373)(511.64877…	25.5214
1-palmitoyl-<i>sn</i>-glycerol 3-phosphate	108000000	32800000	33500000	102000000	33600000	31500000	23200000	24300000	101000000	100000000	22200000	25700000	33700000	31500000	32000000	28300000	32200000	30300000	133000000	25400000	28800000	134000000	31400000	133000000	34600000	27800000	34200000	31500000	35300000	37600000	30900000	31200000	118000000	26600000	29600000	28600000	1-PALMITOYLGLYCEROL-3-PHOSPHATE [ C19 H37 O7 P, tgt=57.23, overall=57.23 ]	(390.2197, 20924.666)(391.22223, 3975.6023)(391.22235, 7011.8804)(412.15027, 8571.109)(431.21964, 40116.99)(432.22284, 5824.902)(433.23737, 1158.884)(415.65048, 29052.848)(416.21393, 8161.053)	6.7565
L-norleucine	14200000	13700000	14500000	14200000	11700000	12900000	2950199	2664232	2226855	2408809	3152707	3347925	6615798	7040661	6970009	7057645	6478398	6990413	3379939	3074336	4371206	4333458	3214944	3415948	8298170	8659873	6704910	6952992	11400000	10700000	3795507	3616253	3233641	3497596	3586810	3707662	L-2-AMINOHEXANOATE [ C6 H13 N O2, tgt=99.56, overall=99.56 ]	(131.0947, 461.24)(115.087, 24826.646)(132.10191, 104468.93)(133.1048, 6923.8706)(134.11716, 1164.565)(114.0914, 625.62)(131.1166, 567.27576)(154.08511, 2889.2615)(155.09216, 431.21)(137.07831, 707.475)	2.6605
allocryptopine	27200000	28800000	65000000	29200000	1	1	53200000	98700000	98700000	1	12400000	106000000	22900000	25300000	41400000	27300000	39600000	42100000	57100000	49700000	51900000	51700000	51800000	50700000	58500000	63700000	53900000	58100000	29900000	64600000	49900000	1	56600000	59600000	56000000	54700000	ALLOCRYPTOPINE [ C21 H23 N O5, tgt=77.67, overall=77.67 ]	(369.152, 258897.39)(370.15588, 45471.816)(352.38132, 27583.361)(353.3845, 3924.999)(371.1672, 265768.12)(372.1716, 47324.773)(353.15613, 28884.906)(354.15942, 4507.464)(370.1882, 15371.022)(393.3399, 6044.759)(394.1504, 3380.275)(396.16348, 4243.0425)(377.1484, 1755.5441)	8.27815
brassinolide	2190915	1	1	1	1	1418502	884716	1392741	825768	1	2178419	1	1	5326002	935367	1	1	1	1050785	3313332	889307	1883864	2452902	2464116	1	1	4079908	1	2653808	879408	2328412	1	1	721483	1	1	CPD-697 [ C28 H48 O6, tgt=73.23, overall=73.23 ]	(485.3547, 11213.897)(467.35098, 1354.4117)(486.51166, 4148.2944)(482.3619, 4249.64)(467.34912, 4031.6372)(469.3646, 312.5)(500.7427, 13229.159)(483.80298, 19548.725)(485.14752, 8627.335)(485.48355, 12125.271)(485.88272, 5767.649)(486.38147, 1038.8434)(506.41812, 15657.726)(506.3393, 12246.457)(509.35175, 16938.81)(490.80237, 448.81998)(491.3453, 78.12)	24.6446
campest-4-en-3-one	1246969	2041560	1	2344684	950937	1317840	21600000	1403482	15800000	9726893	13300000	723970	1194176	1785925	428802	1105084	1	18300000	1	2018842	4852820	7353476	13400000	9053772	22900000	1101056	1187048	20900000	16400000	1691453	824696	19000000	18400000	20000000	13600000	16400000	CPD-698 [ C28 H46 O, tgt=78.16, overall=78.16 ]	(399.3551, 872.1)(386.36267, 214.36)(421.3987, 84.49)(421.34366, 78742.3)(422.34872, 26135.36)(423.35156, 6530.83)(424.35464, 2075.67)(403.3371, 17844.664)(404.33905, 6825.904)(405.3423, 4443.9)	28.2338
gibberellin A<sub>53</sub>	2887206	2818657	3019997	3117986	3045100	2685838	1	1	1	1	1	1	1	1	1	2945827	1	2353906	13100000	12500000	12100000	1	11900000	12300000	8017417	1	27700000	16300000	22400000	1	7829154	10600000	12700000	26100000	13400000	13600000	CPD-695 [ C20 H26 O5, tgt=71.43, overall=71.43 ]	(348.9827, 15887.44)(350.18515, 1199.235)(329.837, 70192.03)(332.17548, 32576.639)(333.1843, 19242.36)(348.55026, 63588.09)(348.18735, 17759.426)(332.68677, 31035.53)(334.1922, 6177.612)(364.208, 2183.48)(350.5218, 14322.042)(351.2191, 6979.81)(371.25854, 42996.254)(373.38324, 221327.77)(374.1854, 60330.254)(354.93567, 458394.03)(356.176, 103815.77)	11.4313
24-methylenecycloartanol	7481131	1	6374881	1	1	7587421	5844230	1	1	5783042	1	1	5921031	1	5050391	4269442	6506986	1	595589	1	4705623	1	1	5210800	1	2129897	1	1	1	1	2661533	1663760	1	1	6175599	2197512	CPD-696 [ C31 H52 O, tgt=43.30, overall=43.30 ]	(441.41, 67.99)(443.41592, 49.350002)(465.06503, 3561.2168)(449.33405, 2798.8477)(450.2844, 430.81445)	30.6905
2-<i>cis</i>-abscisate	2382108	2269238	3026700	1720707	1	977904	752315	668371	1	437847	1298296	882594	1508841	1514119	1584802	1630403	974458	1609202	747713	405776	408376	817091	1	3222322	1284053	1266434	2483676	1479386	1323684	556238	1395275	1271005	572480	575984	1217758	1164324	CPD-693 [ C15 H19 O4, tgt=94.44, overall=94.44 ]	(267.18915, 4483.647)(267.1422, 10408.055)(248.06168, 3549.1726)(250.1294, 7408.233)(266.2326, 1245.3865)(267.34372, 5867.55)(250.73662, 3538.2874)(251.13705, 6547.8896)(283.7291, 7583.555)(285.17114, 217.35089)(266.15836, 4716.2686)(267.1606, 1294.32)(289.12512, 306187.66)(290.12894, 38124.37)(291.12753, 4512.5835)(269.29144, 15974.659)(271.9023, 2094.3672)	4.87833
L-ethionine	2052884	4479551	1849204	1402663	1886362	1903261	2530746	2101939	1976372	1960067	269293	9818895	723455	1436117	1676366	3114494	1564071	1434756	1245688	1971515	2020949	1	1840345	2632509	1054644	1314178	2535542	1981384	1206809	1264209	8866711	1861592	1572168	1878054	2285863	4970544	ETHIONINE [ C6 H13 N O2 S, tgt=68.15, overall=68.15 ]	(165.52199, 1139.6772)(168.0676, 719.68)(149.73633, 2723.374)(166.01978, 11418.398)(168.07309, 621.036)(148.06056, 12972.82)(149.06313, 421.6537)(181.17343, 6612.7583)(166.03821, 2944.2976)(167.08932, 503.085)(187.32895, 2406.812)(188.16615, 641.2977)(169.04698, 8494.307)	3.14331
(+)-<i>cis</i>-abscisic aldehyde	769645	1	1	1	1680370	1	1269107	1	1	1	1	1765670	1	1	1	1	1	1	443339	1	514175	544763	261638	1	1	1	1	1	1	1	1	1	1	1	1	1	CPD-692 [ C15 H20 O3, tgt=60.24, overall=60.24 ]	(249.14684, 11681.081)(231.13515, 3720.6802)(250.65327, 3846.5176)(250.1518, 313.6)(268.30383, 26191.977)(269.5822, 83966.516)(253.17764, 8777.445)(273.1346, 253.86)(257.13394, 9961.084)	13.366
(R)-pantoate	772341	1	1182235	807936	1425202	1197646	382885	291201	846225	380564	1	278960	1	1	1	1	1	427988	319300	1	139236	325066	694538	814573	794947	895718	237064	396521	1	951226	387901	449471	1	1	1	874331	L-PANTOATE [ C6 H11 O4, tgt=78.47, overall=78.47 ]	(151.07542, 51141.17)(152.07866, 5298.7407)(132.82985, 8416.801)(167.1065, 10664.34)(149.0959, 182805.28)	7.88204
11-hydroxydodecanoate	637901	255966	236227	287106	831885	636366	133782	3777173	1402793	158824	137769	178214	415463	503931	145538	133917	434579	152990	338063	214037	405325	445288	411433	388867	579950	615484	416810	475051	824174	654834	435125	519661	1	192970	335240	365998	CPD-12299 [ C12 H23 O3, tgt=79.67, overall=79.67 ]	(218.963, 11476.054)(220.17798, 3659.7678)(198.03499, 13428.027)(198.69583, 1923.4163)(198.16039, 5061.7603)(199.1676, 32.51)(237.21007, 890.3234)(240.1563, 228.97)(223.15016, 4042.9329)	9.14871
2-succinylbenzoate	372417	1	1	325802	281720	358026	229097	1	199024	412809	1	409217	423658	1	1	1	372968	369774	348659	231786	1	381127	1	440115	1	1	355213	1	354076	364064	356707	1	1	390314	221705	356482	O-SUCCINYLBENZOATE [ C11 H8 O5, tgt=36.88, overall=36.88 ]	(203.03535, 4204.1665)(245.034, 206.705)(228.02187, 3846.1335)(229.22836, 868.813)	31.9305
O-ureido-L-homoserine	104054	126616	239742	734126	155027	163597	168046	3137135	2006545	138639	1860808	3731134	2875546	2665953	3213953	3361498	431983	3005565	2925322	3221933	3285956	3351602	2089299	3446360	2756946	2379795	2141886	2158367	1832956	1	4001148	3832615	3245207	1	2052001	3152239	O-UREIDOHOMOSERINE [ C5 H11 N3 O4, tgt=45.26, overall=45.26 ]	(181.08456, 17770.312)(162.50897, 6351.737)(163.07417, 12168.782)(180.11609, 3514.316)(181.757, 12159.374)(183.0945, 24388.34)(162.0749, 132.96)(197.1153, 221.53)(180.10262, 6630.4546)	6.63341
L-arogenate	730184	738093	748147	732586	669568	627250	641343	659280	371040	336704	679739	686217	207220	120156	1	1	316782	214104	247503	356699	467751	390849	328242	341691	391236	414129	377161	368909	427613	524247	301376	618747	418554	399380	223888	230541	CPD-659 [ C10 H12 N O5, tgt=65.87, overall=65.87 ]	(229.5973, 11493.618)(212.4059, 6599.218)(229.01956, 22304.902)(230.0898, 2798.5796)(211.85284, 4777.9336)(214.0786, 99.54)(246.72614, 931.8839)(248.11462, 3806.8257)(249.11581, 7179.2344)(229.10439, 5863.289)(253.06824, 457.75833)(234.33095, 1664.1317)	8.36124
L-ribose	237317	1	245388	283247	148284	206603	1	1	1	1	1	1	1	1	1	1	1	1	402550	848691	484574	467980	613583	456622	1	596985	1	1	1	1	1	336993	661396	311280	305876	1	CPD-6001 [ C5 H10 O5, tgt=79.25, overall=79.25 ]	(151.85641, 433.91602)(132.04317, 3214.4639)(154.66873, 584.336)(155.0703, 532.41)(137.05948, 49718.63)(138.06184, 4552.714)(152.0801, 283.86)(177.05353, 2512.2766)	3.88525
3-(pyrazol-1-yl)-L-alanine	3490131	3421581	3403236	3054598	3157546	2651227	4913918	2347470	1	1	3752797	1	3038424	2783906	3386124	3413876	3451772	3226432	4605175	4698774	4211985	4878735	4713240	4588848	1	1	2366803	2462780	1	1	4820634	4375609	1	1	4303609	1	CPD-670 [ C6 H9 N3 O2, tgt=85.06, overall=85.06 ]	(155.06923, 254.92334)(137.05936, 70755.016)(138.06126, 7517.3076)(139.05478, 3226.7737)(158.08145, 45166.453)(159.08546, 3621.3533)(140.06953, 9649.163)(177.11232, 6141.701)(180.06328, 4366.1304)(181.06413, 122.16166)	4.47296
12-hydroxylaurate	637901	1	1	1	831885	636366	1	1	1	158824	1	1	415463	503931	1	133917	434579	1	338063	214037	405325	445288	411433	388867	579950	615484	416810	475051	824174	654834	435125	519661	1	192970	335240	365998	CPD-12282 [ C12 H23 O3, tgt=79.67, overall=79.67 ]	(219.17398, 2597.8574)(197.15407, 10686.44)(198.15892, 862.88837)(223.14885, 4006.86)	7.11036
cinnamate	2885479	1907176	2810349	2714977	2573597	2754839	1	1	1	1	957213	1	5809985	5242902	1656458	3030673	6128730	5884074	3728425	2373244	2129368	4411783	3579521	1896710	3253508	2898404	4753754	2489882	2257997	2442560	1900794	1743527	2054906	2261026	1655022	1642668	CPD-674 [ C9 H7 O2, tgt=69.51, overall=69.51 ]	(147.04376, 37816.184)(148.04733, 2336.7834)(149.06001, 143.825)(132.0438, 833.71497)(151.07686, 8824.095)	6.29674
lupinate	7484616	7122467	7836960	7509174	1	1	6034398	6362680	6034416	5646749	5977829	6337236	7068119	512745	1	418470	534752	394136	5931164	5874357	1425026	6209998	4569226	6403021	1	2039773	1783101	1672007	6743985	7886068	2232746	9246191	6869894	6992278	7099082	8493657	CPD-669 [ C13 H18 N6 O3, tgt=60.92, overall=60.92 ]	(310.14874, 1361.5074)(292.33707, 2635.867)(310.81732, 5922.967)(308.15533, 2096.1775)(293.149, 775.985)(327.07272, 4530.5513)(329.18762, 4831.3267)(306.63647, 6339.947)(332.74164, 44689.496)(333.23718, 58891.75)(313.1246, 37166.207)(314.1274, 6480.035)	6.67197
(2<i>E</i>,6<i>E</i>)-farnesal	1228753	958496	3631428	2206866	1	1	1	1	1	1	1	1	1	1	1	1	1	1	418994	577726	453581	475261	1	1	1	553557	726206	651039	398128	582202	1	1073013	2345632	2043210	827303	1	2-TRANS6-TRANS-FARNESAL [ C15 H24 O, tgt=87.51, overall=87.51 ]	(202.16914, 2204.4502)(222.72215, 12163.991)(225.45511, 11217.728)(203.17947, 28143.04)(204.18245, 3363.6802)(205.19485, 208.4475)(239.22256, 7774.9727)(220.20584, 1320.0399)(243.17317, 121.409996)(227.1701, 137.13)	20.5286
dihomo &gamma;-linolenoyl-CoA	256902	152246	226186	144773	184180	161394	1	358035	1	1	285685	1187800	1	1	1	1	1	118006	146532	130973	135683	124543	1	156612	1	1	1	1	1	1	249717	176282	216433	166105	197996	248253	CPD-14407 [ C41 H64 N7 O17 P3 S, tgt=33.45, overall=33.45 ]	(1075.3793, 3221.9302)(1076.3833, 2379.0566)(1051.5354, 4206.4097)(1052.5393, 1321.5109)(1053.8604, 2506.6104)	12.9526
(2E,4E,6E)-4-methylocta-2,4,6-trienedial	4793644	4624936	4794362	4809630	4340911	4707123	5766933	5759069	5271527	5020552	6119526	6005040	3515278	3357540	3364952	3420952	3507821	3487837	3638849	3509051	3970768	4268402	4052174	3860587	3018734	3387286	2667059	782461	4151900	4406993	4760092	4771448	5082773	4746777	5271224	5159018	CPD-13370 [ C9 H10 O2, tgt=87.55, overall=87.55 ]	(151.07549, 53477.855)(152.07912, 5435.4297)(133.06621, 6711.4346)(172.1101, 97.11)	8.0795
pseudoionone	21000000	14800000	4428243	18600000	5036759	20200000	9993193	12000000	12100000	12300000	13200000	10800000	11800000	12000000	10800000	12100000	14000000	13300000	13400000	12900000	13700000	15300000	15300000	15400000	19200000	16600000	13300000	14300000	22700000	20400000	17200000	17300000	13400000	14400000	15900000	14200000	CPD-13371 [ C13 H20 O, tgt=99.54, overall=99.54 ]	(193.15863, 101465.42)(194.21808, 15062.33)(195.16443, 999.7151)(175.14795, 51915.168)(176.15135, 6794.5205)(177.16183, 632.37)(211.18925, 118.13625)(192.17444, 3891.25)(199.13847, 1007.5095)	7.109
10',6-diapocarotene-10',6-dial	3925038	1	6717204	1	1	1901842	4769288	10100000	1	3357786	7253200	1	5336536	5101924	4936526	5183547	12400000	5948719	1	5266316	6333225	1228152	5764544	6216072	8241483	10000000	4840582	4992681	5957778	7698895	1044083	1	972741	532612	6130530	4072901	CPD-13373 [ C19 H22 O2, tgt=62.60, overall=62.60 ]	(285.16953, 1820.4324)(286.80045, 731.4813)(287.1777, 881.6675)(265.9553, 3717.94)(267.15805, 508.035)(284.17496, 1226.44)(287.1776, 576.39124)(267.61414, 6593.9004)(267.96585, 2516.562)(269.17233, 1295.7434)(301.48895, 1357.7428)(308.6626, 720.9744)(309.16602, 931.26245)(288.23538, 3580.0344)(290.43658, 216.24715)(291.15546, 242.51666)	8.35255
thiolactomycin	2927122	1074246	1075722	508269	1333571	1	1235934	1099741	1355832	1375762	620319	808718	502611	3291179	3603878	481401	1430171	3431723	1090558	1	1	1	1	1	1214620	1131165	643476	1	781841	971270	1724511	1194059	369711	1563457	428723	816557	CPD0-1242 [ C11 H14 O2 S, tgt=66.57, overall=66.57 ]	(210.07367, 686.27)(213.0756, 6214.8)(214.07845, 611.3886)(195.06668, 2441.9268)(228.84586, 8264.098)(229.1055, 390.37)(211.09636, 5017.968)(212.09035, 399.09735)(234.41559, 4364.031)(234.06659, 564.875)(215.83054, 1009.22784)(216.05426, 1502.62)	3.73259
monofluoromethylornithine	1073015	359692	403161	1272775	1446180	1263056	282473	1472925	1	1	429680	532551	1585973	1175350	378556	3399448	846219	346159	582718	327716	1969422	548763	313771	373519	292066	1790276	647234	489447	960715	796302	484671	1828044	394032	1485186	1607717	1594993	CPD0-1240 [ C6 H14 F N2 O2, tgt=75.04, overall=75.04 ]	(167.10649, 10348.538)(168.11166, 308.68365)(149.09645, 28929.426)(150.16032, 5512.8774)(151.1026, 260.76)(167.78137, 340.85333)(183.23514, 16916.002)(184.14243, 1443.3679)(165.1282, 13323.379)(166.1321, 9257.09)(189.1634, 4525.498)(191.10083, 477.27286)	7.14618
D,L- &gamma;-hydroxyphosphinothricin	288359	2095610	1719236	1635338	2119589	757474	288450	1113924	1053084	1329730	1108746	1108540	565426	2843129	446188	2414162	2623619	3148516	1034363	1102143	1140459	271310	1220478	1489622	1038083	1450834	399240	1424684	1262799	1079239	324344	353417	314692	1364207	296561	1212485	CPD0-1245 [ C5 H11 N O5 P, tgt=88.68, overall=88.68 ]	(200.04529, 563.336)(219.02669, 36365.52)(220.03009, 1289.1837)(221.02618, 1700.6028)	2.027
D,L-cyclohexanephosphinothricin	1603434	1600385	1634542	1577502	1759705	1773387	1	2302144	653992	2595604	1	2342456	1820520	1758142	1690905	1623172	1975355	1978373	690752	672496	538119	301006	634823	641530	1236216	1198775	1280852	1303123	1324120	1344225	862948	818164	784112	826770	395840	810396	CPD0-1246 [ C8 H15 N O4 P, tgt=49.36, overall=49.36 ]	(221.21172, 13659.22)(222.0771, 5420.69)(221.60205, 14133.805)(222.07843, 5245.1714)(205.93716, 1792.7472)(243.0014, 7493.09)(241.1176, 944.9)(225.10913, 11832.12)(245.06523, 1140.6234)	5.87279
myxothiazol	14200000	14800000	19400000	12700000	19600000	70000000	39000000	59800000	38600000	46900000	38100000	31500000	4084343	15800000	36900000	42100000	52800000	9366926	9762007	9197987	8553859	9910661	12400000	10200000	10300000	11800000	10200000	16900000	1	4567380	20500000	18300000	18800000	21000000	19300000	38100000	CPD0-1244 [ C25 H33 N3 O3 S2, tgt=85.26, overall=85.26 ]	(487.74115, 15269.369)(488.70212, 2886.4417)(491.69507, 1479.42)(492.1979, 1793.91)(471.1833, 282883.38)(472.18655, 63068.17)(475.18298, 20016.598)(488.2088, 4827.685)(472.69003, 6763.9077)(473.69763, 72747.54)(505.2245, 36088.48)(506.22763, 10882.998)(507.22443, 3530.9114)(489.19254, 29743.38)(489.5563, 11865.738)(493.219, 248.75)(513.2374, 11535.488)(513.1934, 7028.66)(494.20236, 13857.008)(495…	7.37137
&gamma;-methylphosphinothricin	3364861	3283647	3278061	3213874	3132388	3277318	1183381	1062957	2127824	1	3143838	1	2296258	2102407	2223620	2211372	2223301	2224587	2217374	2184976	2440657	2412704	2334307	2330756	2816474	2653432	2279358	2261207	3051321	3255973	1496575	3512217	1009702	1	2345156	2366217	CPD0-1249 [ C6 H13 N O4 P, tgt=75.98, overall=75.98 ]	(195.06537, 9350.451)(196.069, 114.695)(177.05443, 13022.585)(178.05823, 242.41225)(217.10443, 190403.81)(198.83467, 2732.5295)(199.09563, 5643.305)	6.78785
D,L-&alpha;-methylphosphinothricin	3364861	3283647	3278061	3213874	3132388	3277318	1183381	1062957	2127824	477252	3143838	257374	2296258	2102407	2223620	2211372	2223301	2224587	2217374	2184976	2440657	2412704	2334307	2330756	2816474	2653432	2279358	2261207	3051321	3255973	1496575	3512217	1009702	645141	2345156	2366217	CPD0-1248 [ C6 H13 N O4 P, tgt=75.98, overall=75.98 ]	(195.06548, 8942.883)(196.069, 114.695)(177.05446, 12016.312)(178.05823, 242.41225)(216.96516, 189387.34)(198.35934, 2676.1135)(199.09563, 5643.305)	6.61011
4-<i>O</i>- &beta; -D-glucosyl-daphnetin	6632036	6996613	1	6513859	1	1	1	1	1	1	1	1	24900000	1	1	25200000	26600000	26500000	22900000	22800000	23000000	1	1	1	1	1	2890344	1	1	1	1	1	1	1	1	1	CPD-14431 [ C15 H16 O9, tgt=69.51, overall=69.51 ]	(363.06876, 10055.142)(364.07178, 875.57495)(365.0632, 1402.33)(323.07373, 72047.336)(324.07666, 8573.389)(325.0711, 2555.872)(326.0734, 56.47)(340.98306, 13794.182)(342.08878, 1427.6349)(359.20746, 1828.9828)(342.34076, 7022.8926)(343.8459, 6002.84)(345.0999, 2249.87)(346.0957, 1930.84)(340.10593, 56294.81)	4.60773
3-<i>O</i>-&beta;-D-glucosyl-daphnetin	6632036	6996613	1	6513859	1	1	1	1	1	1	1	1	24900000	1	1	25200000	26600000	26500000	22900000	22800000	23000000	1	1	1	1	1	2890344	1	1	1	1	1	1	1	1	1	CPD-14434 [ C15 H16 O9, tgt=69.51, overall=69.51 ]	(363.06876, 10055.142)(364.07178, 875.57495)(365.0632, 1402.33)(323.07373, 72047.336)(324.07666, 8573.389)(325.0711, 2555.872)(326.0734, 56.47)(340.98306, 13794.182)(342.08878, 1427.6349)(359.20746, 1828.9828)(342.34076, 7022.8926)(343.8459, 6002.84)(345.0999, 2249.87)(346.0957, 1930.84)(340.10593, 56294.81)	4.60773
4-aminobutanoate	1555484	2455650	2419857	1579583	2478305	2619609	632061	1	1	613889	1	1	3124126	3567983	3071950	3178303	2976342	3140974	1	1	1	1	1	1	1	1	1	1	1	1	1	1	1	1	1	1	4-AMINO-BUTYRATE [ C4 H9 N O2, tgt=83.72, overall=83.72 ]	(107.07053, 14609.552)(104.070816, 47207.57)(105.0736, 1034.9634)(125.10737, 24682.482)(126.0544, 130.51)(112.050766, 2751.3992)	2.166
dihydrohomopteroate	36400000	17700000	36400000	35700000	34900000	35500000	12900000	31700000	29500000	11100000	15600000	1	910184	3854506	49100000	42900000	38700000	48600000	4214298	919379	4384589	4392033	33500000	33700000	30200000	30600000	24700000	31100000	29700000	34200000	20500000	5256141	1	27400000	4336826	16000000	CPD0-1251 [ C15 H15 N6 O3, tgt=85.86, overall=85.86 ]	(329.36383, 95128.266)(330.7703, 14298.961)(311.4864, 5910.8213)(312.4509, 3767.8967)(314.1207, 10684.38)(331.1355, 92419.13)(332.13773, 19226.08)(313.08728, 21558.502)(314.07187, 7038.814)(314.1229, 6512.02)(345.15167, 165735.86)(346.15332, 31799.777)(347.1442, 280.375)(327.79846, 38338.707)(328.14133, 8214.132)(353.18076, 13874.372)(354.11862, 6672.1323)(334.45, 6978.323)(335.44263, 3252.765)(3…	5.67223
daphnetin-8-glucoside	6632036	6996613	1	6513859	1	1	1	1	1	1	1	1	24900000	1	1	25200000	26600000	26500000	22900000	22800000	23000000	1	1	1	1	1	2890344	1	1	1	1	1	1	1	1	1	CPD-14428 [ C15 H16 O9, tgt=69.51, overall=69.51 ]	(363.06876, 10055.142)(364.07178, 875.57495)(365.0632, 1402.33)(323.07373, 72047.336)(324.07666, 8573.389)(325.0711, 2555.872)(326.0734, 56.47)(340.98306, 13794.182)(342.08878, 1427.6349)(359.20746, 1828.9828)(342.34076, 7022.8926)(343.8459, 6002.84)(345.0999, 2249.87)(346.0957, 1930.84)(340.10593, 56294.81)	4.60773
dihydro-10-thiopteroate	892625	911528	1500787	11200000	912079	828391	4586385	4240227	852047	863107	766783	818817	646785	1030452	1044353	1696770	593888	949970	1899049	2092575	2256813	2044969	2007664	2044554	772945	3603734	1750644	3454224	3510800	2071644	1231387	5564008	1070074	1131806	1065317	5291106	CPD0-1252 [ C14 H12 N5 O3 S, tgt=69.49, overall=69.49 ]	(332.94345, 3964.3545)(313.05408, 3872.9258)(314.39026, 135.73)(334.90826, 58899.957)(335.9898, 14805.124)(336.07886, 9540.755)(316.89767, 7511.7144)(317.0643, 7692.02)(318.0676, 227.66)(349.64633, 15260.769)(350.78787, 5621.559)(351.60565, 808.775)(332.61865, 3397.6172)(333.087, 1076.47)(334.0907, 10021.4)(355.38937, 1292.14)(337.0442, 220.15)(339.0478, 2714.76)	2.35519
cichoriin	6632036	6996613	991058	6513859	846644	903543	1430549	1398650	1274008	491498	1407112	1404862	24900000	791689	877076	25200000	26600000	26500000	22900000	22800000	23000000	1152357	3093659	3169956	339631	1020780	2890344	284953	417201	1042727	1247140	1246436	1327419	477919	1370843	1371370	CPD-14429 [ C15 H16 O9, tgt=69.51, overall=69.51 ]	(363.06885, 25710.633)(364.07217, 3196.3882)(365.06287, 1480.6178)(366.0674, 218.59)(323.07385, 70034.29)(324.0768, 8039.8125)(325.0711, 2555.872)(326.0734, 56.47)(340.39642, 6257.5293)(342.5895, 1796.9125)(345.0947, 2716.42)(361.06067, 7078.09)(342.34076, 7022.8926)(343.8459, 6002.84)(345.0999, 2249.87)(346.0957, 1930.84)(345.059, 166.45)(340.44016, 41404.688)	5.75317
dihydroisopteroate	10400000	1	3645517	4538400	1048222	9556971	12700000	3790979	3741811	11800000	13400000	13700000	1	1	1	13900000	1	14100000	30400000	1	1	1	31700000	1	1	1	1	1	1	1	1	1	1	1	1	1	CPD0-1253 [ C14 H13 N6 O3, tgt=80.67, overall=80.67 ]	(315.50635, 61242.215)(316.27686, 35374.906)(318.1207, 13480.27)(298.47394, 620.9)(298.0976, 529.39)(317.11993, 151849.61)(318.12222, 23036.27)(319.12415, 1160.5449)(299.10953, 6529.8057)(300.1079, 50.26)(333.01846, 39462.21)(332.13626, 11409.577)(313.12433, 27410.146)(314.12625, 4169.7446)(337.22955, 26714.354)(339.35217, 74307.75)(340.10532, 17010.3)(321.93665, 5652.9375)(322.08984, 3720.855)	4.89313
10-methyl-5,6,7,8-tetrahydropteroylglutamate	17200000	1	15900000	1	1	1	1	1	24600000	1	1	1	1	1	1	20400000	18500000	18700000	610666	1	1	1	1	1	1	1	1	1	1	1	1	1	2330236	1	1	1	CPD0-1255 [ C20 H23 N7 O6, tgt=80.29, overall=80.29 ]	(458.0298, 4064.8086)(439.1575, 200260.55)(440.1608, 41865.027)(459.18317, 15520.535)(460.1835, 3292.2375)(441.16995, 37092.79)(442.17392, 7599.457)(443.1798, 48496.89)(444.1822, 11489.66)(475.2074, 15627.569)(476.206, 6087.4424)(459.19943, 24164.477)(460.60263, 5899.264)(480.9667, 3507.114)(482.16583, 437.08002)(466.1592, 2374.96)	6.98088
4-methylpentanal	945641	1	1	1	549972	1	1	1	1	1	1	1	1	615614	1	1	808269	459463	1249175	1	1	1	1	1	1	1	1	1	1	1	1	1	3630458	1	1	2356747	4-METHYLPENTANAL [ C6 H12 O, tgt=74.62, overall=74.62 ]	(118.12276, 5715.3096)(100.11217, 10265.29)(101.10854, 447.42203)(127.087875, 4594.04)(105.06727, 897.68)	23.5365
palmatine	13800000	14300000	28600000	24000000	28400000	24800000	13300000	11000000	23100000	21300000	35200000	12300000	23400000	3441287	25500000	3280236	26100000	3379563	21200000	22000000	16500000	23900000	21700000	21900000	26300000	25400000	21100000	21800000	27500000	31500000	5971667	29500000	10200000	10100000	11500000	28900000	PALMATINE [ C21 H22 N O4, tgt=81.28, overall=81.28 ]	(352.15704, 969.66003)(337.65677, 1170.1875)(353.1652, 379.36)(335.1521, 36988.945)(336.15488, 6351.6343)(373.45667, 6738.1494)(375.2024, 1367.4956)(356.1876, 208.80669)(378.5551, 51059.312)(380.0023, 19594.512)(380.15952, 9717.208)(361.14514, 47121.156)(362.1462, 10997.122)	4.55994
aloesone	383348	311178	396788	383275	300703	341285	987261	366705	332881	1024815	870340	1075123	231906	278062	286645	250481	293268	298414	1846256	1662839	1988244	2074326	1846832	1664706	559695	544227	1	1843323	315504	350090	1341804	1311241	1377050	1260693	1377120	1383595	CPD-6801 [ C13 H12 O4, tgt=54.75, overall=54.75 ]	(234.67863, 2923.4263)(234.0787, 1556.73)(217.06827, 84634.65)(218.0717, 6593.8657)(233.07837, 8985.498)(234.07855, 419.91)(251.11317, 1162.3225)(236.99696, 5358.1797)(257.29425, 1323.8467)(256.058, 194.815)	6.64409
1,4-bis-{[N-(1-imino-1-guanidino-methyl)]sulfanylmethyl}-3,6-dimethyl-benzene	1258945	37900000	27600000	382404	26200000	1177210	34100000	1	32300000	32400000	1855290	38200000	1259330	25100000	23200000	24500000	156271	1715102	29600000	1	30200000	30700000	32000000	31800000	20800000	26600000	43000000	28400000	29200000	34200000	1	38800000	18500000	35900000	1	60800000	CPD-14445 [ C14 H26 N8 S2, tgt=47.37, overall=47.37 ]	(372.13855, 31538.975)(375.74228, 4822.287)(376.1657, 1004.51996)(376.5346, 21841.896)(374.68, 5143.1797)(377.1755, 3582.0)(388.7547, 12704.854)(394.2035, 417.47)(395.97464, 4191.121)(397.8809, 63605.83)(399.16162, 149415.83)	6.83066
(-)-<i>exo</i>-&alpha;-bergamotene	595590	573128	615694	633442	482181	603242	1	1	1	1	1	1	339080	311955	259967	305540	319310	309215	1	1	1	1	1	1	1	1	1	1	1	421193	1	1	1	1	1	1	CPD-13396 [ C15 H24, tgt=79.40, overall=79.40 ]	(205.19485, 12865.785)(206.19788, 1224.4059)(227.1773, 1434.645)	27.3568
(<i>E</i>)-1-(L-cystein-<i>S</i>-yl)-<i>N</i>-hydroxy-&omega;-(methylsulfanyl)octan-1-imine	14000000	23000000	22700000	16000000	19500000	12800000	38000000	39500000	28200000	27700000	33300000	36300000	10500000	1733810	1312202	1	793531	2408606	19700000	20000000	21500000	21100000	24700000	24100000	28000000	28200000	12300000	17700000	15000000	20600000	15700000	23700000	23400000	36300000	34400000	22500000	CPDQT-409 [ C12 H24 N2 O3 S2, tgt=60.67, overall=60.67 ]	(308.27686, 718.08923)(292.1085, 114742.375)(293.1665, 23612.729)(294.15353, 1378.5079)(311.95596, 10237.392)(312.70053, 9643.569)(297.1173, 478.69125)(327.1568, 209.9)(311.23013, 25348.115)(336.107, 9437.801)(335.61115, 3535.475)(319.01385, 250019.42)(319.09976, 338538.06)	2.79017
azelate	1716447	1104828	960907	614609	1560091	1	1	2740067	588377	4557392	1059895	1	549668	641268	1	1100626	1464932	1345376	277943	217897	170793	1444843	1551181	1	119299	577411	132497	1	1550665	816407	1898626	1179992	224181	252793	713428	145276	CPD0-1265 [ C9 H14 O4, tgt=53.36, overall=53.36 ]	(187.23582, 4889.52)(189.40147, 4286.1343)(189.097, 8645.5)(189.81612, 3191.6758)(169.08495, 2629.6013)(205.94937, 2742.6836)(207.1302, 69.815)(188.37038, 1160.2725)(209.08047, 9080.093)(210.07474, 498.09802)	4.61367
(<i>E</i>)-1-(L-cystein-<i>S</i>-yl)-<i>N</i>-hydroxy-&omega;-(methylsulfanyl)heptan-1-imine	1463778	2855376	1095951	5209171	4989342	1805877	242041	170441	475829	1041261	179939	331420	2961029	3263643	3630143	3028759	3234757	3538281	4163896	4234502	5385123	5328118	1638318	4051246	2822279	1	2112442	1999408	2342268	1822009	1698840	2143418	2351653	2337490	2288298	1737240	CPDQT-408 [ C11 H22 N2 O3 S2, tgt=59.89, overall=59.89 ]	(297.62503, 7255.8936)(300.1056, 10302.47)(277.98254, 2445.6545)(297.1127, 18461.053)(297.82413, 1676.9594)(297.12775, 254.59001)(277.1057, 3229.816)(278.10687, 525.104)(279.1035, 738.66)(314.44037, 50124.332)(315.639, 43035.418)(318.13943, 9821.106)(297.12878, 605.7854)(321.3124, 6009.0596)(322.09317, 1909.8175)(321.75925, 1699.4135)(303.0842, 53587.344)(304.08563, 4105.7583)(305.0817, 2308.0432)	5.12046
(<i>E</i>)-1-(L-cystein-<i>S</i>-yl)-<i>N</i>-hydroxy-&omega;-(methylsulfanyl)hexan-1-imine	1127379	1	2192360	682752	449072	1551191	547256	1	1297567	1	1269578	1	365529	1	375463	1	412066	1	1469654	1437815	1428138	408667	1421046	372744	723547	1424039	1389396	8361918	462017	11600000	3171584	551658	586741	1384655	1734514	1595518	CPDQT-407 [ C10 H20 N2 O3 S2, tgt=46.31, overall=46.31 ]	(284.88977, 1028.539)(285.09586, 4455.6904)(264.54306, 2484.7937)(301.12686, 275693.7)(302.12485, 16711.205)(283.29492, 3249.8508)(284.21075, 3023.1191)(304.3402, 40171.707)(304.5101, 11090.595)(305.0876, 1109.42)(289.06876, 7096.0723)(290.06964, 489.175)	3.28703
taxa-4(20),11-dien-5&alpha;,13&alpha;-diol	1382519	961021	1569267	989471	2686781	1363227	1	1	1	1	1	1	1	1	1	1	1	1	1137216	1	1	1481663	1889469	1	1	1	1997011	1	1	1	1449181	1883296	860084	1386111	1461252	1614611	TAXA-42011-DIEN-5A13A-DIOL [ C20 H32 O2, tgt=75.54, overall=75.54 ]	(304.99448, 5935.25)(306.2504, 72.67)(305.24738, 16335.765)(306.25095, 1879.6743)(287.2371, 9697.762)(288.24164, 269.658)(312.98413, 8307.153)(313.235, 9961.8)	13.793
4,5-dihydroxyisophthalate	719610	1626835	674144	1	671302	615083	1	1	457623	416416	1	1	1	1	1	1499621	1	1	567611	706080	429079	718767	2317207	798100	547582	547596	510686	1	621691	1	1	654667	696305	2000890	470105	1577785	CPD0-1263 [ C8 H4 O6, tgt=71.41, overall=71.41 ]	(198.00781, 620.31)(178.99268, 23938.764)(179.99599, 418.39108)(219.04568, 2091.064)	1.71235
suberate	1584955	2756222	2386225	1264386	2168281	421928	1625877	1585352	1133679	514272	1165376	1710932	1435590	2131217	1428623	1636176	1802756	1467766	841609	708884	585384	883366	2090871	1911580	1564001	2321010	1052312	1164884	951583	1220810	2916728	1111583	1038008	1175308	1471174	2586499	CPD0-1264 [ C8 H12 O4, tgt=83.10, overall=83.10 ]	(173.07854, 58370.34)(174.08209, 2130.4316)(190.10742, 16629.53)(191.11018, 772.8718)(197.5712, 580.275)(177.55544, 1059.857)	5.66628
dopamine	830534	1	817351	783105	1	850185	498362	561601	1	1	1	1	464884	382809	1	425626	1	1	1	1	1	1	1	1	1	1	1	1	1	1	1	1	1	1	1	1	DOPAMINE [ C8 H12 N O2, tgt=48.94, overall=48.94 ]	(157.95238, 1052.1243)(141.093, 3758.5588)(174.9834, 864.24286)(156.11353, 21959.861)(180.19708, 5320.1157)(181.08707, 13166.768)(162.5184, 9166.504)(163.07475, 19017.271)	7.087
6-oxohexanoate	378558	325287	710137	239316	287631	220373	365586	234113	190774	264717	204477	1	133543	190637	474231	160977	519388	245364	159704	1	230403	186964	298355	248232	174344	127250	267324	136722	265271	208807	664253	192980	446310	1	250349	308240	6-OXO-HEXANOATE [ C6 H9 O3, tgt=47.57, overall=47.57 ]	(129.05446, 771.16077)(111.044846, 2056.8833)(133.52568, 1509.0109)(116.02433, 7829.849)(113.0594, 208.07501)(147.59166, 408.43497)(131.08212, 19449.926)(154.0499, 131.16)	19.8294
(<i>E</i>)-1-(L-cystein-<i>S</i>-yl)-<i>N</i>-hydroxy-&omega;-(methylsulfanyl)pentan-1-imine	893496	2246429	910941	937020	2275207	2291440	436061	499656	1417059	1475560	2031263	1973904	1881447	1886005	1019237	1538038	1842062	1737194	2724665	815458	3084061	871489	920909	2634119	1515150	1927006	1769438	1852735	1389903	1414832	741999	184677	1878621	847503	2031850	1045018	CPDQT-406 [ C9 H18 N2 O3 S2, tgt=47.26, overall=47.26 ]	(271.07416, 640.81995)(253.0649, 257.92)(268.84686, 2738.6445)(253.06645, 1406.36)(284.1937, 19795.352)(285.2577, 5081.7056)(289.4161, 18474.994)(290.07224, 725.00134)	3.078
L-trihomomethionine	668791	351833	1	1	1	1	1	1	1	1	1	1	528944	1	1	1	1	1	3106690	1	1134692	3852198	1	1522083	1	3175704	3640458	1	2120766	1999683	1	1	2065991	1	1	2581100	CPDQT-404 [ C8 H17 N O2 S, tgt=40.94, overall=40.94 ]	(195.0998, 236.29)(176.09232, 4980.87)(194.431, 14374.861)(195.12292, 14172.093)(215.08919, 288.21667)(197.08124, 4308.076)(198.07402, 6715.3486)(199.07704, 185.1575)	3.69577
(1R,3R)-chrysanthemoyl CoA	2704683	2791867	2686867	2572823	2546071	2518253	3099627	2997123	2826436	2766173	4106960	4222635	540758	492802	609550	616239	692074	695146	534541	553416	487597	482197	580653	613346	1967839	2040651	1156772	1208178	1841117	1834134	1028206	956234	1312790	1310267	2310715	2436071	CPD-14450 [ C31 H46 N7 O17 P3 S, tgt=40.72, overall=40.72 ]	(936.1864, 4087.6882)(937.1893, 907.166)(919.1896, 52824.254)(920.1932, 24116.594)(921.1956, 6776.678)	9.95
capsaicin	292451	350340	1	489358	484584	477938	1	113690	100537	1	147113	1	406709	493708	531298	533466	416435	1	206650	223013	227416	537463	580306	1	215072	1	261761	189361	212410	311120	304149	376678	306957	187229	86593	1	CAPSAICIN [ C18 H27 N O3, tgt=79.18, overall=79.18 ]	(306.7017, 3792.4888)(310.2098, 240.1)(292.199, 3013.903)(311.21945, 1444.6561)(293.20862, 5699.5054)(327.8729, 1132.0688)(328.2496, 119.51)(308.99503, 15364.984)(308.22995, 7892.272)(329.1923, 3876.494)(333.20007, 10552.945)(311.18198, 539.382)	20.3838
6-(methylsulfanyl)hexyl-glucosinolate	3620822	929683	3804205	1226244	1233675	3291040	6127947	6198996	5207888	5448926	1	6942878	1	944726	1420283	1386282	1538359	1545525	2707251	2682207	2551208	2654615	2613109	1	2973530	2807375	2439443	2450043	3589727	3680282	4669899	4538300	3949151	4011958	5438386	5390359	CPDQT-420 [ C14 H26 N O9 S3, tgt=42.38, overall=42.38 ]	(449.0876, 9648.435)(450.09073, 824.15375)(466.10602, 83935.74)(467.10867, 17447.568)(468.11133, 1138.1794)(472.0749, 149.15)	9.81773
3-dehydrosphinganine (C18)	610817	580222	546171	552662	646500	683483	137643	210814	1	213869	220180	205120	1	340345	307743	374484	298568	284330	676841	678654	1	1	1	698622	1	748078	761833	1	734998	755679	286031	313145	1	216105	187149	1	DEHYDROSPHINGANINE [ C18 H38 N O2, tgt=64.27, overall=64.27 ]	(301.32895, 9907.86)(301.29236, 1196.9012)(284.29437, 13920.274)(285.297, 328.3275)(324.2825, 1813.7101)(307.19562, 28513.564)(308.3665, 6638.6343)	24.1025
coproporphyrin I	1495507	2001986	2380283	1547893	2261183	2090364	4507310	4467441	4206528	1	4817456	4841430	2384170	1904504	1075429	2264787	2800254	1131627	2775006	2160582	2915701	2913326	2658332	2736683	3738104	3895489	2736119	2750328	3582381	1104296	1	2544875	2815010	3734408	1232562	3354204	COPROPORPHYRIN_I [ C36 H34 N4 O8, tgt=61.50, overall=61.50 ]	(633.2338, 2602.2034)(634.239, 149.79001)(633.5219, 2006.2286)(634.2385, 140.1475)(668.99603, 2870.9116)(650.2635, 447.83777)(673.72845, 13076.61)(675.22595, 11010.156)(676.2288, 1803.1866)(655.22046, 18089.543)(656.2239, 6300.7676)(657.22675, 1216.9269)	5.3915
scoparone	5523608	5282470	5393790	5477836	6404608	6435771	2059576	2048206	1864336	1795643	2136565	2192478	1866716	1782390	1983531	2009103	2063873	1983832	1821081	1863440	2215786	2240342	2626894	2547292	3414446	3037563	2779641	2675362	2978129	3074903	3265410	3328559	3081124	3043172	2723452	2775873	CPD-14452 [ C11 H10 O4, tgt=87.10, overall=87.10 ]	(229.10547, 3576.4385)(206.08116, 37116.875)(207.08424, 3082.5662)	7.884
3-<i>O</i>-&beta;-D-glucosyl-esculetin	6632036	6996613	1	6513859	1	1	1	1	1	1	1	1	24900000	1	1	25200000	26600000	26500000	22900000	22800000	23000000	1	1	1	1	1	2890344	1	1	1	1	1	1	1	1	1	CPD-14455 [ C15 H16 O9, tgt=69.51, overall=69.51 ]	(363.06876, 10055.142)(364.07178, 875.57495)(365.0632, 1402.33)(323.07373, 72047.336)(324.07666, 8573.389)(325.0711, 2555.872)(326.0734, 56.47)(340.98306, 13794.182)(342.08878, 1427.6349)(359.20746, 1828.9828)(342.34076, 7022.8926)(343.8459, 6002.84)(345.0999, 2249.87)(346.0957, 1930.84)(340.10593, 56294.81)	4.60773
4-<i>O</i>-&beta;-D-glucosyl-esculetin	6632036	6996613	1	6513859	1	1	1	1	1	1	1	1	24900000	1	1	25200000	26600000	26500000	22900000	22800000	23000000	1	1	1	1	1	2890344	1	1	1	1	1	1	1	1	1	CPD-14454 [ C15 H16 O9, tgt=69.51, overall=69.51 ]	(363.06876, 10055.142)(364.07178, 875.57495)(365.0632, 1402.33)(323.07373, 72047.336)(324.07666, 8573.389)(325.0711, 2555.872)(326.0734, 56.47)(340.98306, 13794.182)(342.08878, 1427.6349)(359.20746, 1828.9828)(342.34076, 7022.8926)(343.8459, 6002.84)(345.0999, 2249.87)(346.0957, 1930.84)(340.10593, 56294.81)	4.60773
cyclogutamate	192393	226261	233214	352635	214166	1	585468	911608	440217	805353	804143	833212	276736	286941	178832	277590	264793	278926	270755	239098	273835	1	279182	1	312917	236852	373791	283893	249160	255112	796131	774284	242582	714984	273924	669144	CPD0-1276 [ C8 H12 N O4, tgt=69.56, overall=69.56 ]	(173.07794, 44755.66)(187.08278, 13151.249)(174.0875, 2489.6602)(206.11618, 966.4057)(189.1064, 171.56)(213.07513, 13781.038)(214.07834, 761.88586)(194.23535, 4089.5076)	4.09633
8-(methylsulfanyl)octyl-desulfoglucosinolate	3933082	33300000	32700000	4045173	3528173	112000000	20900000	34700000	59300000	59700000	20400000	8034484	58800000	32300000	56800000	55600000	66600000	58300000	43200000	50200000	1	43300000	42000000	41700000	1	33900000	58700000	73600000	59300000	66200000	63900000	41200000	130000000	35200000	1	28900000	CPDQT-419 [ C16 H31 N O6 S2, tgt=64.54, overall=64.54 ]	(399.16208, 168778.12)(400.91266, 23595.79)(401.1605, 54612.63)(381.91486, 135363.88)(385.1466, 65945.32)(400.16568, 36961.93)(403.16663, 8936.681)(402.1687, 6426.0)(382.2749, 19904.316)(385.88693, 195626.95)(386.161, 84738.02)(415.19318, 16662.205)(416.19702, 2016.8245)(417.2053, 1903.1)(418.202, 280.96)(399.23932, 42031.45)(398.9843, 5179.2593)(423.21323, 474483.44)(425.19693, 136053.17)(425.14…	7.22631
7-(methylsulfanyl)heptyl-desulfoglucosinolate	33300000	20200000	8300058	61400000	17300000	54300000	30900000	27400000	27300000	27400000	32800000	32100000	44300000	40700000	47900000	47900000	10800000	38400000	17800000	28400000	26900000	28000000	26400000	26800000	32600000	32500000	32400000	31900000	32300000	32200000	27500000	35000000	24300000	8503298	26600000	27200000	CPDQT-418 [ C15 H29 N O6 S2, tgt=65.05, overall=65.05 ]	(385.14438, 52117.168)(386.1455, 8184.08)(367.50607, 66829.2)(368.56235, 9390.063)(371.1293, 11889.403)(385.15784, 28835.717)(368.13885, 17658.713)(401.17758, 90577.73)(402.18155, 18150.305)(403.1904, 489.13998)(383.4998, 66838.92)(384.54465, 14174.383)(409.57333, 25740.674)(411.3381, 13038.571)(412.12756, 148.55249)(390.21005, 89956.06)(391.12415, 20751.555)(392.78757, 1527.3949)(393.1182, 325.0…	6.886
chelidonate	161997	1	1	1	1	1	1	1	1	1	1	1	1	1	1	1	1	1	1	1	1	1	1	1	1	122415	1	1	1	1	1	1	1	1	1	1	CPD0-1272 [ C7 H2 O6, tgt=24.31, overall=24.31 ]	(182.9853, 8265.285)(188.00705, 10448.895)	31.968
(<i>E</i>)-&omega;-(methylsulfanyl)pentyl-thiohydroximate	383702	435329	522293	115099	417635	535399	444828	430336	1047401	459984	475583	470284	405847	413646	347907	375650	413848	367543	379835	196246	2639268	252650	2977266	284750	327406	399394	222112	404360	514792	388910	297314	1231764	700518	405882	358736	368361	CPDQT-411 [ C6 H13 N O S2, tgt=43.42, overall=43.42 ]	(185.03981, 1910.513)(184.79611, 37086.285)(167.038, 374.4)(200.57478, 473.14996)(181.1829, 1080.3435)(203.03519, 3212.602)(185.02354, 30673.246)	24.0598
(<i>E</i>)-&omega;-(methylsulfanyl)heptyl-thiohydroximate	452265	1	340757	720239	1	766643	1	1	1	1	1	1	2243631	1961521	2078732	2017069	4247648	1658652	2427906	3522890	4018050	3488691	3945393	3545038	1393789	3534676	1	4124696	3786261	1	417136	1010213	521234	3198671	511631	501343	CPDQT-413 [ C8 H17 N O S2, tgt=47.62, overall=47.62 ]	(210.0748, 331.295)(213.20096, 2935.7893)(214.07864, 33.135)(195.06554, 5036.0264)(196.06891, 29.865002)(225.11002, 8543.616)(226.10942, 44.743332)(207.10074, 3383.3926)(233.63515, 2082.096)(235.0615, 394.83002)	6.96139
(<i>E</i>)-&omega;-(methylsulfanyl)hexyl-thiohydroximate	3257588	492651	480903	301909	179490	180121	2422551	5293734	4658211	2446394	1169869	5823235	3777087	3651679	2674394	3066455	1700037	2558436	1864888	2327506	2740526	2805320	4644832	2735053	341521	1204765	1860700	1341979	4016931	468722	5690830	2982924	5508981	2815304	2458275	2673308	CPDQT-412 [ C7 H15 N O S2, tgt=47.35, overall=47.35 ]	(198.49016, 640.715)(181.05081, 4439.665)(182.05101, 250.1007)(211.09572, 10949.608)(212.0985, 38.58)(194.77536, 17334.207)(194.08838, 1456.7601)(219.04585, 262.39)(202.03474, 220.2007)(203.03325, 41.343334)	5.30742
(<i>E</i>)-&omega;-(methylsulfanyl)nonyl-thiohydroximate	5890094	5885656	3543410	7146671	5343514	5514570	8322285	5705636	6705027	6453250	6924967	8196649	7723923	8196869	10200000	1	18700000	15600000	6538838	5543597	7021224	7918882	8676573	9151040	5032583	9508399	2436899	3354687	5095786	5783369	10000000	4638272	8860469	6477781	8604017	3914421	CPDQT-415 [ C10 H21 N O S2, tgt=63.28, overall=63.28 ]	(240.54942, 1266.767)(241.10458, 641.87)(221.09155, 6968.795)(238.61066, 8766.037)(219.43039, 6067.473)(223.09659, 893.5946)(256.45068, 5482.9453)(256.9364, 9870.24)(257.13806, 7644.975)(236.975, 195.31616)(240.1238, 176.5)(261.09473, 69709.24)(263.0918, 2496.7095)(242.96843, 3993.576)(244.64209, 630.3938)(245.07889, 1499.538)	4.04914
(<i>E</i>)-&omega;-(methylsulfanyl)octyl-thiohydroximate	1341828	2683687	3172931	900425	907397	1620866	1141179	1429849	1256216	1745656	1329692	1387457	930409	1006904	871335	1183766	1650543	899014	226139	3729630	1393489	223465	191697	1173870	1229343	127861	900912	994710	2954566	899441	532768	541365	1305612	3967736	298636	982297	CPDQT-414 [ C9 H19 N O S2, tgt=60.97, overall=60.97 ]	(221.09155, 1700.734)(204.90169, 5022.765)(225.09724, 5030.1016)(227.09402, 964.4177)(204.0861, 14684.13)(205.082, 2247.2185)(242.0365, 6890.0757)(242.37271, 8927.814)(221.17992, 10895.901)(244.85823, 14848.094)(245.28015, 6273.1694)	2.17375
6-(methylsulfanyl)hexyl-desulfoglucosinolate	49600000	50300000	50600000	49000000	49100000	49800000	25600000	34000000	67100000	67800000	35900000	65800000	9666321	4420982	54500000	55100000	55800000	55400000	9262633	16800000	48800000	46500000	42100000	42500000	23900000	1	47300000	39300000	57000000	52300000	51600000	51900000	49300000	56000000	50000000	63200000	CPDQT-417 [ C14 H27 N O6 S2, tgt=65.55, overall=65.55 ]	(371.12967, 19655.463)(372.13123, 2088.8235)(375.12595, 151468.77)(354.34866, 8433.388)(356.72806, 10513.063)(357.11362, 17454.973)(354.12366, 2878.245)(387.16208, 220213.12)(388.1653, 39534.56)(369.15018, 49422.152)(370.15918, 15772.755)(394.9292, 2609.4067)(398.11215, 5344.967)(375.89966, 2244.3684)(379.9209, 31703.137)(380.10352, 19089.188)	5.77843
4-(methylsulfanyl)butyl-desulfoglucosinolate	73600000	72700000	17000000	16300000	16700000	78400000	13700000	1	13600000	14000000	14100000	6147957	20300000	19400000	85200000	84800000	84000000	81900000	15100000	4871493	15600000	15700000	11700000	16000000	15600000	16700000	16200000	16100000	14400000	14800000	5976413	5977591	16500000	5775038	5985930	5652694	CPDQT-416 [ C12 H23 N O6 S2, tgt=62.32, overall=62.32 ]	(344.78717, 1917.2356)(346.0997, 1559.45)(325.51437, 1814.3763)(345.16974, 11260.779)(346.20447, 3015.4749)(326.09222, 9313.086)(330.0925, 358.315)(359.1303, 61064.965)(360.13226, 9876.231)(341.3839, 37060.113)(342.12253, 3865.3196)(343.1159, 1333.6)(365.286, 39892.938)(366.0867, 1319.59)(347.07892, 833.576)	4.97731
6&alpha;-hydroxy-castasterone	13900000	8054512	1	6624392	5693735	5679320	2546754	2448103	908756	1058670	3136418	3085526	2894426	3682663	2706444	2890488	3484178	4042826	5125195	7233968	5423506	13600000	7161677	1601684	1810855	1935191	1732213	1806422	2850472	5706012	12600000	1679670	1428035	1290688	1751523	819304	CPD-724 [ C28 H50 O5, tgt=74.91, overall=74.91 ]	(469.37265, 5047.1123)(448.35193, 10740.562)(449.35315, 2260.5825)(470.3851, 3714.9849)(452.94196, 9978.546)(450.37286, 1322.42)(468.2637, 20235.535)(468.3891, 62106.58)(489.3577, 14568.195)(490.3628, 4291.0674)(491.36774, 291.975)(472.09207, 81261.56)(472.80328, 30381.393)(475.64258, 1707.6699)(477.3583, 248.4)	22.8193
4-(1-methyl-2-pyrrolidinyl)-3-oxobutanoyl-CoA	366186	362106	334249	323154	280596	298442	532123	701473	500369	676342	827048	848967	1	1	1	1	1	1	1	1	1	1	1	1	142611	163285	1	1	184655	188226	1	1	1	161293	391228	402689	CPD-9772 [ C30 H46 N8 O18 P3 S, tgt=61.24, overall=61.24 ]	(935.1829, 11940.499)(936.1864, 4178.154)(937.1874, 171.1)(935.1836, 21287.092)(936.187, 9574.045)(937.19, 1297.8134)(919.18964, 56818.625)(920.19305, 25855.926)(954.18787, 2014.7)	9.93105
L-ornithine	3230468	4410975	3202133	3661642	3459779	3146237	18600000	17000000	2125178	2794187	18200000	90600000	16800000	1396506	45200000	1374424	4366797	18300000	1	2730038	3288942	2697813	4192521	3808337	3564468	3251183	2754762	2592279	3505163	4775300	2344357	3185609	3060797	6567049	4408314	2322095	L-ORNITHINE [ C5 H13 N2 O2, tgt=86.44, overall=86.44 ]	(136.79877, 23384.637)(115.08693, 112128.04)(116.08939, 8383.391)(117.1009, 139.83)(135.59496, 24024.121)(153.56256, 5050.693)(137.13142, 2680.3745)(158.18692, 12451.356)(138.32742, 691.9368)	25.4553
[truncated: 2,936 more rows]

## Sheet: TableS4_VIP markers
Compound	M1.VIP[1+1+0]	M1.VIP[1]cvSE * 2,44693
ancymidol	2.32945	0.211858
(indol-3-yl)acetyl-L-glutamine	2.31805	0.213391
pyridoxal 5'-phosphate	2.29322	0.298477
uridine 2'3'-cyclic monophosphate	2.27634	0.380902
1-hydroxy-3-indolylmethyl glucosinolate/4-hydroxyglucobrassicin	2.25873	0.213842
2,4,6-trihydroxybenzophenone	2.2554	0.191171
L-selenocystathionine	2.24761	0.141229
salicyl-6-hydroxy-2-cyclohexene-on-oyl	2.2444	0.244239
mersalyl acid	2.24099	0.364968
N-acetylglutamyl-phosphate	2.23547	0.128407
[truncated: 254 more rows]

## Sheet: TableS5_Volcano 
Compound	VIP markers	N0 vs N+	Ontology - parents of class	Pathways of compound	InChI-Key	SMILES
[truncated: 121 more rows]
